# Supplementary material for: Photoperiod-driven testicular DNA methylation in gonadotropin and sex steroid receptor promoters in Siberian hamsters
Source: J Comp Physiol A Neuroethol Sens Neural Behav Physiol. 2025 Feb 15;211(3):327–37. doi: 10.1007/s00359-025-01733-w (PMC12081511; doi:10.1007/s00359-025-01733-w)
Supplement: Supplementary file 1 — Supplementary Material 1: Table 1 Promoters that are methylated upon LD and SD treatment. [file 359_2025_1733_MOESM1_ESM.xlsx]

## Sheet: Sheet1
Treatment	chromosome	meanMethLLR	sdMeth	totalCount	seMeth	MethylatedCpGs
LD	1	6.39451	4.2188	1339563	0.00364508	1558531
LD	10	6.45356	4.27249	324820	0.00749652	385110
LD	11	6.52843	4.4147	179198	0.0104288	222671
LD	12	6.54884	4.49274	183281	0.0104943	224587
LD	13	6.51347	4.34026	246265	0.0087461	298995
LD	2	6.398	4.18546	1166839	0.0038747	1360613
LD	3	6.40109	4.1874	1037039	0.00411194	1202581
LD	4	6.39813	4.23524	756395	0.00486972	888411
LD	5	6.37637	4.1479	1106519	0.0039432	1273887
LD	6	6.42463	4.28665	658257	0.00528348	780645
LD	7	6.37511	4.17625	889667	0.00442765	1029317
LD	8	6.42715	4.23719	555385	0.00568566	654872
LD	9	6.51355	4.47608	243552	0.00906989	305428
LD	UPS	5.54809	3.90455	78037	0.0139772	105483
LD	X	6.07072	3.92745	177724	0.00931618	202581
SD	1	6.40615	4.14838	1631532	0.00324774	1867661
SD	10	6.44401	4.19603	388354	0.00673325	453150
SD	11	6.5219	4.33272	199720	0.00969504	244269
SD	12	6.57967	4.40324	211216	0.00958096	254160
SD	13	6.5657	4.45057	299514	0.00813219	358978
SD	2	6.39319	4.13972	1403148	0.00349477	1609117
SD	3	6.39164	4.12057	1304958	0.0036071	1492017
SD	4	6.40396	4.17145	873786	0.00446257	1011825
SD	5	6.37703	4.09387	1386939	0.00347621	1575908
SD	6	6.4141	4.21167	738623	0.00490053	864593
SD	7	6.37221	4.10417	1109201	0.00389691	1264066
SD	8	6.43134	4.2106	694938	0.00505093	807515
SD	9	6.52093	4.43942	252652	0.00883211	311493
SD	UPS	5.51702	3.8023	84662	0.0130678	109878
SD	X	6.13999	3.96557	248373	0.00795707	277586
