# Supplementary material for: Photoperiod-driven testicular DNA methylation in gonadotropin and sex steroid receptor promoters in Siberian hamsters
Source: J Comp Physiol A Neuroethol Sens Neural Behav Physiol. 2025 Feb 15;211(3):327–37. doi: 10.1007/s00359-025-01733-w (PMC12081511; doi:10.1007/s00359-025-01733-w)
Supplement: Supplementary file 2 — Supplementary Material 2: Table 2 Gene Ontology results of the methylated promoters under long photoperiod and short photoperiod. [file 359_2025_1733_MOESM2_ESM.xlsx]

## Sheet: mean_methylation_region
Genes	Region	Treatment	Mean Methylation	sd	n_Sites	se
Ar	Gene Body	SD	1.625	2.06899	4	1.03449
Ar	Promoter	SD	5.50077	4.50041	26	0.882602
Bmal1	Promoter	LD	5.20333	4.25041	6	1.73522
Bmal1	Promoter	SD	6.16333	4.07266	6	1.66266
Esr1	Gene Body	SD	3.641	2.74413	10	0.86777
Esr1	Promoter	SD	5.80903	3.87585	145	0.321871
Esr2	Gene Body	LD	2.905	3.55675	2	2.515
Esr2	Gene Body	SD	5.245	7.40341	2	5.235
Esr2	Promoter	LD	4.63242	2.12092	33	0.369205
Esr2	Promoter	SD	7.1671	6.11097	69	0.735674
Fshb	Gene Body	SD	2.94	2.43107	3	1.40358
Fshb	Promoter	SD	5.54667	2.61369	27	0.503005
Fshr	Gene Body	SD	5.48769	3.9112	13	1.08477
Fshr	Promoter	SD	6.6	2.71247	3	1.56605
Gnrhr	Gene Body	SD	5.1025	2.84542	4	1.42271
Gnrhr	Promoter	SD	3.726	1.94395	10	0.614732
Kiss1r	Gene Body	LD	2.535	1.32229	2	0.935
Kiss1r	Promoter	LD	8.0325	6.25792	8	2.21251
Kiss1r	Promoter	SD	14.6829	12.2835	7	4.64271
Lhcgr	Gene Body	SD	3.99636	4.03416	11	1.21634
Lhcgr	Promoter	SD	5.06105	3.68385	19	0.845133
Pgr	Gene Body	LD	0.01	NA	1	NA
Pgr	Gene Body	SD	0.746667	0.81347	3	0.469657
Pgr	Promoter	LD	6.31638	4.78537	58	0.62835
Pgr	Promoter	SD	5.91138	4.19013	29	0.778087
Prlr	Gene Body	LD	1.8125	1.95851	4	0.979255
Prlr	Gene Body	SD	4.84619	4.69277	21	1.02405
Prlr	Promoter	SD	3.335	0.744782	4	0.372391
Tshr	Gene Body	LD	6.50267	3.74677	15	0.967412
Tshr	Gene Body	SD	4.10333	3.28181	6	1.3398
Tshr	Promoter	LD	9.61571	6.99981	7	2.64568
Tshr	Promoter	SD	4.29	1.33958	6	0.546882
