# Supplementary material for: Photoperiod-driven testicular DNA methylation in gonadotropin and sex steroid receptor promoters in Siberian hamsters
Source: J Comp Physiol A Neuroethol Sens Neural Behav Physiol. 2025 Feb 15;211(3):327–37. doi: 10.1007/s00359-025-01733-w (PMC12081511; doi:10.1007/s00359-025-01733-w)
Supplement: Supplementary file 3 — Supplementary Material 3: Table 3 Mean log-likelihood ratio of the chromosomes after long- and short-photoperiod treatments. Higher LLR supports stronger methylation. [file 359_2025_1733_MOESM3_ESM.xlsx]

## Sheet: Sheet1
genes	region	.y.	group2	group1	p	p.adj	p.format	p.signif	method
Bmal1	Promoter	mean_methylation	LD	SD	0.00126194	0.011	0.00126	**	Wilcoxon
Esr2	Gene Body	mean_methylation	LD	SD	0.193931	1	0.19393	ns	Wilcoxon
Esr2	Promoter	mean_methylation	LD	SD	9.61959e-24	8.7e-23	< 2e-16	****	Wilcoxon
Kiss1r	Promoter	mean_methylation	LD	SD	0.000237997	0.0021	0.00024	***	Wilcoxon
Pgr	Gene Body	mean_methylation	LD	SD	0.248213	1	0.24821	ns	Wilcoxon
Pgr	Promoter	mean_methylation	LD	SD	1.89482e-20	1.7e-19	< 2e-16	****	Wilcoxon
Prlr	Gene Body	mean_methylation	LD	SD	1.2941e-06	1.2e-05	1.3e-06	****	Wilcoxon
Tshr	Gene Body	mean_methylation	LD	SD	9.75899e-06	8.8e-05	9.8e-06	****	Wilcoxon
Tshr	Promoter	mean_methylation	LD	SD	0.00072059	0.0065	0.00072	***	Wilcoxon
