# Supplementary material for: Photoperiod-driven testicular DNA methylation in gonadotropin and sex steroid receptor promoters in Siberian hamsters
Source: J Comp Physiol A Neuroethol Sens Neural Behav Physiol. 2025 Feb 15;211(3):327–37. doi: 10.1007/s00359-025-01733-w (PMC12081511; doi:10.1007/s00359-025-01733-w)
Supplement: Supplementary file 4 — Supplementary Material 4: Table 4 Mean LLR of each gene upon SD and LD condition. [file 359_2025_1733_MOESM4_ESM.xlsx]

## Sheet: LD_GeneOntology
N	High level GO category	Genes
159	Activation of immune response	Lck Btn1a1 Icosl Cfp Braf Lcp2 Stk11 Eif2b5 Cd79a Bax Ptpn6 Sh2b2 Mef2c Crkl Rbm14 Blk Gata3 Cd5l Cr1l Plcg1 C1qbp Fyn Appl2 Itk Myo1g Btnl10 Prkch Hsp90aa1 Gpld1 Syk Pde4d Fyb C6 Gcsam Prkdc Gps2 Serping1 Tnfrsf21 Themis3 C3 C2 Bag6 Lpxn Rela Ptprj Rabgef1 Slc39a10 Ctla4 Zap70 Cfh Ptprc C4bp Rab29 Ifi211 Abl1 Hc Traf6 Il1b Rbck1 Nfatc2 Nr4a3 Pde4b Laptm5 Ermap Khdrbs1 Sfpq Masp2 Cd38 Eif2b1 Sppl…
743	Anatomical structure formation involved in morphogenesis	Tbx2 Tbx4 Ngfr Wnt3 Axin2 Fgf6 Itgb2 Myf5 Acvrl1 Zfp385a Itga5 Hk2 Serpinf1 Fasl Mmp14 Epn2 Sec24b Ramp2 Sp1 Rarg Col18a1 Meox1 Nkx2-1 Itga3 Tulp3 Jup Brpf1 Hoxc11 Akt1 Tcirg1 Smo Folr1 Nfix Supt6 Tgfb1 Shh Flii Klf4 Foxj2 Edar Dvl3 Paf1 Crhr2 Stat3 Ptpn6 Hif3a Cul3 Pnpla6 Aqp1 Hdac9 Pax3 Zp3 Wdr1 Mef2c Tmod4 Mmp8 Tnfsf14 Gata6 Ephb3 Htra1 Tek Mpl Epha2 Ihh Nphs1 Cdc42 Slc44a4 Rhoa Tcap Arid1a Ph…
1792	Anatomical structure morphogenesis	Tbx2 Tbx4 Ngfr Wnt3 Wnt9a Axin2 Gna12 Fgf6 Th Scnn1g Itgb2 Cdh4 Alox12 Ccm2 Myf5 Acvrl1 Zfp385a Itga5 Sema4f Hk2 Aire Serpinf1 Fasl Hoxa10 Mmp14 Epn2 Sec24b Sema6b Ramp2 Hpn Sp1 Rarg Rnd2 Mef2d Tmem79 Col18a1 Meox1 Nkx2-1 Itga3 Dlx3 Tulp3 Jup Fkbp10 Klhl10 Mnx1 Brpf1 Hoxc13 Hoxc11 Hoxc8 Akt1 Tcirg1 Naglu Smo Rin2 Evx2 Hoxd13 Hoxd12 Folr1 Nfix Supt6 Foxn1 Mybpc3 Stat6 Paxip1 Mov10 Rhoc Metrn Bmp8b…
41	Antigen processing and presentation	Rab34 Relb Hfe Fcgr1 Rab32 Ap3d1 Ctsl Psme1 Trem2 Tapbp Psmb8 Tap2 Bag6 Cd74 Pikfyve Slc11a1 Traf6 Abcb9 Arl8b Rab6a Pycard Rab33a Rab8b Tap1 H2-DMa Tapbpl Ythdf1 Rftn1 Fgl2 Thbs1 Mfsd6 Trex1 Wdfy4 Nod2 Ide H2-Eb1 Ext1 H2-T23 H2-Q10 H2-D1 Psme2b
258	Autophagy	Hk2 Gramd1a Akt1 Tcirg1 Tm9sf1 Tsc2 Golga2 Atg4d Tmem39a Stk11 Keap1 Supt5 Stat3 Ralb Rab23 Eif2ak4 Ubqln1 Ctsd Ubqln4 Nprl2 Ehmt2 Tmem208 Sirt2 Ager Hspa8 Slc25a5 Il10 Nbr1 Retreg3 Mapt Il3 Atp6v0a1 Cdc37 Ubxn6 Tnfaip3 Sirt1 Vps13d Nprl3 Vdac1 Rnf185 Xbp1 Srebf1 Nampt Itgb4 Hif1a Gpr137b Trim27 Dapk1 Plk2 Anxa7 Bnip3l Mtdh Mefv Ercc4 Ptk2 Arsa Drd3 Klhl22 Rab12 Prkn Tfeb Trem2 Slc25a46 Rmc1 Npc1…
462	Behavior	Th Glra1 Zfp385a Itga5 Sez6 Serpinf1 Oprm1 Dbh Myg1 Nkx2-1 Itga3 Naglu Taco1 Npas1 Kmt2a Braf Grin2d Lamb1 Apoe Prkar2b Ncstn Crhr2 Crtc1 Efnb3 Stat3 Cacna1b Clcn3 Eif2ak4 Man2b1 Slc1a3 Cic Insr Mef2c Kit Ncoa2 Trh Nr2c2 Ctns Trpv1 Kmt2b Bbs1 Cnp Atp1a2 Gprc5b Otog Sptbn4 Git1 Cdh23 Etv5 Ehmt2 Aldh1a3 Ace2 Ager Prrt1 Ttbk1 Srf Tnr Celsr1 Slc12a5 Mapt Slc2a4 Dnah11 Crhr1 Slc22a5 Hdac2 Nr2e1 Grm1 S…
34	Behavioral defense response	Apoe Mef2c Atp1a2 Nr2e1 Vdac1 Rps6kb1 Esr2 Pde8b Mapk8ip2 Shank3 Morc1 Asic1 Spire1 Slc1a1 Drd4 Als2 Lypd1 Npy2r Brinp1 Cckbr Mecp2 Asic4 Penk Eif4g1 Ankfn1 Gng7 Crh Gja1 Ep300 Grik2 Grm7 Deaf1 Rag1 Taar4
878	Biological adhesion	Tfe3 Itgb2 Cdh1 Cdh4 Alox12 Egfl6 Lck Myf5 Acvrl1 Itga5 Loxl3 Btn1a1 Icosl Spg7 Il12rb1 Mmp14 Icam4 Icam2 Col18a1 Itga3 Jup Akt1 Rin2 Dsg4 Folr1 Vwf Esam Ncan Braf Tiam1 Axl Tgfb1 Shh Lamb1 Bcam Klf4 Dgcr2 Ddr1 Efnb3 Stat5a Dnaja3 Ptpn6 Coro1c Pkn2 Zp3 Cd44 Ccn4 Prdx2 Nid1 Il27ra Kit Tnfsf14 Itgae Ephb3 Crkl Fblim1 Arpc2 Fbln1 Tek Mpl Nectin4 Epha2 Actn3 Ihh Slc4a1 Hfe Nphs1 Cdc42 Pcdha11 Rhoa Zm…
784	Biological process involved in interspecies interaction between organisms	Cav2 Th Trim25 Tmprss2 Lck Myo18a Oprm1 Polr3d Il12rb1 Fasl Cfp Hpn Sp1 Nkx2-1 Tnk1 Akt1 Clpb Nr1h3 Mov10 Axl Tgfb1 Gtf2f1 Il17ra Relb Apoe Hck Paf1 Kpna6 Bax Stat5a Dnaja3 Ptpn6 Stxbp2 Aqp1 Ap1s1 Eif2ak4 Prdx2 Il27ra Insr Trim28 Mef2c Tfap4 Gata6 Shpk Inpp5k Htra1 Ggt1 Fbln1 Adamts4 Nectin4 Epha2 Rbm14 Cdc42 Cnp Rhoa Hnrnpa0 Pou2f2 Mgst1 Nfib Rps15a Hdac5 Mpo Lpo Apobec3 Bcr Hyal2 Git1 Mlkl Lypd…
39	Biological process involved in intraspecies interaction between organisms	Th Cic Nr2e1 Slc6a4 Dlg4 Mapk8ip2 Shank3 Nrxn1 Grp Grin1 Mkks Il1b Chrnb2 Brinp1 Mtor Dvl1 Nlgn3 Mecp2 Pcm1 Ltf Gabrb3 Nrxn2 Shank2 Avp Shank1 Cntnap2 Grid1 Ptchd1 Vps13a Atxn1 Oxtr Nlgn2 Cx3cr1 Chd8 Ext1 Kalrn Taar5 Atxn1l Septin5
1341	Catabolic process	Axin2 Gna12 Trim25 Cdh1 Hk2 Dbh Mmp14 Ftcd Uhrf1 Gramd1a Smg5 Npepps Cyp51 Tat Akt1 Tcirg1 Blvra Bcap31 Smg9 Rmnd5a Mov10 Tm9sf1 Snx9 Tsc2 Golga2 Tgfb1 Shh Clpp Atg4d Tmem39a Pla1a Apoe Apoc2 Cdkn1b Stk11 Lipe Dlgap1 Keap1 Abhd17a Supt5 Cyp4f18 Rnf215 Man1a Dnase2a Bax Gstm5 Stat3 Akt2 Hmox2 Cul3 Ralb Pnpla6 Rab23 Sgta Sgsh Jkamp Cd44 Eif2ak4 Prdx2 Ubqln1 Mlxipl Usp40 Por Insr Pan2 Ampd3 Mmp8 Apc…
870	Cell adhesion	Tfe3 Itgb2 Cdh1 Cdh4 Alox12 Egfl6 Lck Myf5 Acvrl1 Itga5 Loxl3 Btn1a1 Icosl Spg7 Il12rb1 Mmp14 Icam4 Icam2 Col18a1 Itga3 Jup Akt1 Rin2 Dsg4 Folr1 Vwf Esam Ncan Braf Tiam1 Axl Tgfb1 Shh Lamb1 Bcam Klf4 Dgcr2 Ddr1 Efnb3 Stat5a Dnaja3 Ptpn6 Coro1c Pkn2 Zp3 Cd44 Ccn4 Prdx2 Nid1 Il27ra Kit Tnfsf14 Itgae Ephb3 Crkl Fblim1 Arpc2 Fbln1 Tek Mpl Nectin4 Epha2 Actn3 Ihh Slc4a1 Hfe Nphs1 Cdc42 Pcdha11 Rhoa Zm…
684	Cell cycle process	Cdc45 Cav2 Axin2 Acvr1b Tom1l2 Dnmt3l Chmp1a Tubgcp3 Uxt Pcnt Kpnb1 Foxm1 Akt1 Chordc1 Spag5 Unc119 Ccne1 Paxip1 Rhoc Dbf4 Snx9 Golga2 Tgfb1 Akap8l Top3a Mcm2 Cdkn1b Klf4 Foxj2 Paf1 Aven Kif20a Map3k11 Map3k20 Ptpn6 Cul3 Pkn2 Nes Eif2ak4 Msh6 Mcm5 Insr Pard6a Tfap4 Apc Spo11 Tpr Susd2 Rbm14 Cdt1 Usp19 Cdc42 Pole Ppp2r1a Rad51c Arpp19 Rhoa Brme1 Ncaph2 Bmp7 Tex15 Spire2 Prox1 Tex14 Asz1 Fsd1 Git1 …
315	Cell growth	Wnt3 Brat1 Cdh4 Pparg Acvrl1 Acvr1b Sema4f Mmp14 Sema6b Hpn Rarg Rnd2 Tnk1 Akt1 Smo Bbc3 Tchp Tiam1 Tgfb1 Apoe Cdkn1b Stk11 Ddr1 Eif2ak4 Ccn4 Atp5g1 Crkl Cdc42 D130043K22Rik Slc44a4 Rhoa Clstn3 Nf2 Hyal2 Ptprs Myl2 Tsg101 Srf Tnr Igfbp4 Crlf3 Crk Mapt Trpv2 Zfyve27 Il3 Ddx39b Sema6a Wasf1 Ros1 Sgk1 Sirt1 Supv3l1 Egfr Rab21 Cobl Llph Il9r Cyfip2 Flt4 Rack1 Igfbp3 Igfbp1 Rtn4 Xbp1 Myocd Itsn2 Pafah…
66	Cell killing	Stat5a Ptpn6 Stxbp2 Gzmb Ager Hspa8 Cd5l Fcgr1 Cr1l Crk Lyst Arg1 Havcr2 Pomc Nos2 Stat5b Syk Ppp3cb Ripk3 Gfus Hsp90ab1 C3 Tap2 Oga Hprt Cfh Ptprc F2 Rasgrp1 Prdx1 Rnf19b Plekhm2 Cxcl5 Cxcl1 P2rx7 Arl8b Lag3 Tyrobp Coro1a Scnn1b Ltf Myd88 Vav1 Prf1 Tap1 Mbl1 Camp Ctsg Gfer Rps19 Trem3 Serpinb9 Pik3r6 Gzmm Cebpg Gapdh Rpl30 Nectin2 H2bc12 H2-T23 Romo1 H2bc21 H2-D1 Slc22a13 Ceacam1 Ulbp1
1023	Cell motility	Brat1 Gna12 Fgf6 Scnn1g Itgb2 Cdh1 Alox12 Acvrl1 Acvr1b Itga5 Sema4f Myo18a Aire Serpinf1 Dbh Mmp14 Sema6b Sp1 Rnd2 Col18a1 Nkx2-1 Itga3 Jup Mnx1 Ddt Akt1 Il16 Smo Rin2 Folr1 Foxn1 Paxip1 Rhoc Braf Tiam1 Axl Tgfb1 Shh Il17ra Lamb1 Apoe Klf4 Ccdc65 Ddr1 Has1 Bax Stat3 Stat5a Akt2 Cul3 Tbccd1 Coro1c Pkn2 Aqp1 Hdac9 Pax3 Zp3 Cd44 Wdr1 Ccn4 Fgfr4 Il27ra Evx1 Insr Mef2c Kit Tnfsf14 Apc Ephb3 Crkl Vax1…
1123	Cell population proliferation	Cav2 Tbx2 Ngfr Wnt3 Wnt9a Axin2 Brat1 Gna12 Fgf6 Pemt Alox12 Pparg Raf1 Acvrl1 Btn1a1 Icosl Serpinf1 Il12rb1 Fasl Dbh Mmp14 Chtop Uhrf1 Hpn Sp1 Rarg Cnn1 Mef2d Col18a1 Foxm1 Jup Brpf1 Akr1b3 Eef1e1 Akt1 Tcirg1 Smo Hoxd13 Nacc1 Kmt2a Ccne1 Stat6 Braf Tiam1 Scin Tgfb1 Shh Prkra Med25 Apoe Cdkn1b Klf4 Stk11 Foxj2 Grk5 Sult2b1 Plag1 Hck Cd79a Etv3 Ncstn Impdh1 Ddr1 Rps6ka1 Bax Fancl Stat3 Stat5a Akt2…
1777	Cellular component biogenesis	Cdc45 Cav2 Pih1d2 Cdh1 Raf1 Acvrl1 Itga5 Spg7 Chmp1a Tubgcp3 Hip1r Mmp14 Pcnt Ramp2 Lsr Cct3 Kpnb1 Def8 Sost Jup Fkbp10 Ddx18 Tcirg1 Tspan33 Esam Taco1 Kmt2a Trappc6a Spag5 Rab34 Bbc3 Celf2 Sf3a1 Clgn Rhoc Ciao3 Daxx Ipo4 Snx9 Ndufa11 Braf Ndufb2 Prpf6 Tchp Tiam1 Puf60 Golga2 Scin Tgfb1 Gnmt Flii Tmem39a Mcm2 Lamb1 Med25 Apoe Cdkn1b Atp5d Dlgap1 Hck Ccdc65 Paf1 Bicd1 Pex19 Crtc1 Snrnp200 Ciao1 Ha…
47	Cellular detoxification	Gstt1 Apoe Gstm5 Gpx5 Prdx2 Mgst1 Mpo Lpo Txnrd1 Tpo Pxdn Cygb Rdh12 Fancc Esd Pim1 Prdx3 Prdx4 Rp1 Abcb6 Prdx6 Adh5 Prdx1 Akr1a1 Nos3 Prxl2b Aldh2 Akr1b8 Gstk1 Gsr Ptgs2 Srxn1 Loxhd1 Duox1 Atp7a Gch1 Adh4 Kdm3b Ptgs1 Epx Fabp1 Gstp1 Duox2 Sod3 Mtarc2 Gsta1 Gpx4
1650	Cellular localization	Scml2 Cav2 Ngfr Xpo6 Axin2 Brat1 Th Cdh1 Lck Raf1 Tom1l2 Zfp385a Atp5pb Hk2 Spg7 Chmp1a Fasl Dnajc5 Mmp14 Chtop Sec24b Lman2l Mcm3ap Pcnt Ramp2 Vps50 Cct3 Kpnb1 Def8 Itga3 Tulp3 Jup Akt1 Tcirg1 Smo Tspan33 Folr1 Zdhhc4 Nup214 Esam Ap4e1 Bcap31 Trappc6a Supt6 Spag5 Rab34 Ccne1 Bbc3 Lmf1 Ipo4 Tm9sf1 Snx9 Ranbp3 Braf Tiam1 Golga2 Scin Tgfb1 Akap8l Shh Dennd1c Plekha3 Pex6 Grin2d Kdelr1 Ap2a2 Tomm40 …
139	Circadian rhythm	Ngfr Th Nkx2-1 Naglu Kmt2a Relb Crtc1 Ppp1cc Ncoa2 Id3 Prox1 Ppp1cb Cdk1 Sirt1 Egfr Adora2a Ddc Adcy1 Srebf1 Nampt Id2 Hnf1b Nos2 Slc6a4 Nr1d1 Per1 Top2a Nr1d2 Sftpa1 Opn4 Fbxl3 Ppara Fbxl6 Prkdc Drd3 Adipoq Dyrk1a Fbxl17 Sik1 Ddb1 Fas Htr7 Maged1 Csnk1d Huwe1 Ube3a Kdm5c Drd4 Tnfrsf11a Oprl1 Ngf Chrnb2 Npy2r Fbxw7 Rorc Mttp Prkaa2 Sfpq Per3 Mtor Clock Srrd Pde6b Gfpt1 Bhlhe40 Kdm5a Atg7 Kdm8 Non…
142	Detection of stimulus	Ngfr Hpn Jup Smo Pnkp Pcp2 Kit Trpv1 Tcap Gnat2 Lpo Lbp Fyn Asic2 Tmem107 Rcvrn Tgfb3 Ryr2 Naip1 Opn4 Rgr Parg Atp8a2 Nox3 Guca1b Guca1a Trem2 Grm8 Htr7 Kcnk4 Pde6c Serpine2 Pigr Eng Itgav Mkks Ntsr1 Mmp24 Col11a1 Tlr2 Dnaja1 Tas1r2 Tas1r1 Chrna9 Pde6b Gngt1 Tas2r116 Atp2b2 Rho Trpm1 Calca Stim1 Ano1 Cacna1f Grk1 Cngb1 Bace1 Ephb1 Pkd1 Rtp4 Strc Pkd2 Gnat1 Cdhr2 Htr2a Ssc5d Pawr Ptprq Phf24 Trpm8…
55	Detoxification	Slc22a18 Gstt1 Apoe Gstm5 Gpx5 Prdx2 Mgst1 Mpo Lpo Txnrd1 Tpo Pxdn Cygb Rdh12 Fancc Esd Abcc1 Pim1 Prdx3 Abcc2 Prdx4 Rp1 Abcb6 Slc30a10 Prdx6 Adh5 Prdx1 Akr1a1 Nos3 Prxl2b Slc30a3 Aldh2 Akr1b8 Abcg2 Gstk1 Gsr Ptgs2 Srxn1 Loxhd1 Duox1 Atp7a Slc30a1 Gch1 Adh4 Kdm3b Oscp1 Ptgs1 Epx Fabp1 Gstp1 Duox2 Sod3 Mtarc2 Gsta1 Gpx4
471	Developmental growth	Tbx2 Wnt3 Cdh4 Ccm2 Sema4f Sema6b Rarg Rnd2 Sgca Akt1 Smo Hoxd13 Tiam1 Tgfb1 Shh Apoe Cdkn1b Stk11 Plag1 Crhr2 Ddr1 Stat3 Stat5a Pou1f1 Zp3 Eif2ak4 Ccn4 Por Insr Trim28 Mef2c Gata6 Atp5g1 Actn3 Ihh D130043K22Rik Zmiz1 Mymk Myod1 Cacna2d2 Prox1 Phlda2 Wnt2 Sptbn4 Ptprs Ehmt2 Csf1 Dll1 Nkx2-5 Srf Gata3 Tnr Rarb Slc12a5 Stk4 Tbx5 Anxa6 Mapt Trpv2 Sp2 Lhx1 Zfyve27 Wwc1 Fkbp8 Ddx39b Sema6a Esr1 Hey2 W…
24	Developmental induction	Wnt3 Nkx2-1 Hoxc11 Hipk1 Wnt2 Gata5 Frs2 Fgf10 Bmp4 Wnt5a Wnt1 Sox8 Pou5f1 Fgf8 Bmp2 Wnt2b Mesp1 Wnt4 Spry1 Hoxa11 Six3 Rbpj Fzd5 Hipk2
615	Developmental process involved in reproduction	Scmh1 Acvr1b Dnmt3l Serpinf1 Hoxa10 Mmp14 Slc26a3 Sp1 Rarg Nkx2-1 Dlx3 Klhl10 Akt1 Rtcb Hoxd13 Septin7 Bcap31 Clgn Bmp8b Axl Tgfb1 Shh Mea1 Cdkn1b Stk11 Foxj2 Eif2b5 Plag1 Bax Stat5a Ptpn6 Zp3 Chd5 Insr Trim28 Insrr Kit Gata6 Spo11 Nr2c2 Crkl Htra1 Epor Kmt2b Ggt1 Ihh Tcf23 B4galnt1 Hspa1l Atp1a4 Lrrc8a Ppp2r1a Tssk4 Rad51c Arid1a Cabs1 Brme1 Rnf151 Tppp2 Bmp7 Spatc1l Ascl2 Tex15 Plcd1 Phlda2 Asz…
2665	Establishment of localization	Cav2 Ngfr Xpo6 Slc22a18 Sdhd Nalcn Th Scnn1g Glra1 Itgb2 Cdh1 Rem1 Tmprss2 Lck Pparg Raf1 Tom1l2 Atp5pb Hk2 Myo18a Loxl3 Spg7 Chmp1a Oprm1 Kcnn3 Car4 Fasl Dnajc5 Hip1r Slc7a7 Chtop Scn4a Epn2 Sec24b Slc13a2 Lman2l Mcm3ap Pcnt Slc26a3 Ramp2 Lsr Gramd1a Hpn Vps50 Cct3 Tmem79 Slc19a1 Kpnb1 Cyp51 Jup Akt1 Il16 Tcirg1 Smo Rin2 Folr1 Zdhhc4 Nup214 Kcnh6 Taco1 Grik3 Gria3 Ap4e1 Bcap31 Kmt2a Trappc6a Sup…
70	Feeding behavior	Th Oprm1 Nkx2-1 Crhr2 Stat3 Eif2ak4 Insr Trh Ace2 Crhr1 Adora2a Pex13 Ace Esr2 Fos Atp8a2 Cyp11b2 App Gal Oprk1 Gls Grin1 Oprl1 Chrnb2 Npy2r Tacr3 Nr4a3 Dmbx1 Hcrtr1 Mtor Cckar Npy Tacr1 Calca Cfap20 Agt Drd2 Stra6 Hcrtr2 Pebp1 Ttc21b Tbr1 Rmi1 Pmch Nmur2 Gdf15 Hrh3 Mrap2 Qrfp Npsr1 Npy5r Cnr1 Ubr3 Napepld Prlhr Helt Mc4r Gigyf2 Pou4f1 Oxtr Htr1b Mchr1 Oprd1 Ntrk2 Dach1 Grm7 Lepr Gfral Tcf15 Mc1r
644	Growth	Tbx2 Wnt3 Brat1 Cdh4 Ccm2 Pparg Acvrl1 Acvr1b Sema4f Mmp14 Sema6b Hpn Rarg Rnd2 Sgca Tnk1 Akt1 Smo Hoxd13 Idh3g Bbc3 Tchp Tiam1 Tgfb1 Shh Apoe Cdkn1b Stk11 Plag1 Crhr2 Ddr1 Brd8 Stat3 Stat5a Pou1f1 Zp3 Eif2ak4 Ccn4 Por Insr Trim28 Mef2c Gata6 Atp5g1 Crkl Actn3 Ihh Cdc42 D130043K22Rik Slc44a4 Rhoa Zmiz1 Clstn3 Nf2 Mymk Myod1 Dmap1 Hyal2 Cacna2d2 Prox1 Phlda2 Wnt2 Sptbn4 Brms1l Ptprs Ehmt2 Myl2 Tsg…
124	Hormone metabolic process	Hpn Akr1b3 Shh Lipe Cyp17a1 Corin Por Bbs1 Hfe Rdh13 Aldh1a3 Gata3 Esr1 Slc16a10 Pcsk4 Stc2 Tpo Ace Gh Dhrs13 Stat5b Hif1a Rdh12 Akr1c21 Cyp46a1 Ctsl Crhbp Pde8b Cyp11b2 Ece2 Clcn2 Gnb3 Cacna1h Pcsk5 Gal Cyp26a1 Hsd17b10 Rdh5 Rdh10 Cyp27a1 Hsd17b7 Nr5a1 Cel Pax8 Dhrs9 Duoxa1 Duoxa2 Bmp2 Pcsk2 Schip1 Hsd3b1 Lrat Ctsk Nfkb1 Sdr16c5 H6pd Plb1 Pdgfra Rest Gfi1 Spp1 Cyp2w1 Akr1b8 Pcsk6 Furin Sult1a1 D…
304	Immune effector process	Myo18a Loxl3 Aire Icosl Dbh Cfp Tcirg1 Supt6 Stat6 Paxip1 Tgfb1 Relb Stat3 Stat5a Ptpn6 Stxbp2 Zp3 Eif2ak4 Wdr1 Prdx2 Fcer1a Msh6 Il27ra Kit Tek Hfe Gprc5b Mpo Bcr St3gal1 Rnf168 Blk Dll1 Gata2 Gzmb Ager Gata3 Hspa8 Cd5l Fcgr1 Lbp Cr1l Cd46 Il10 Atad5 Abr Cd40 Crk Dhx58 C1qbp Adora2b Crhr1 Irf1 Lyst Traf3ip2 Tnfaip3 Myb Arg1 Sirt1 Ddx21 Vsir Dock2 Appl2 Havcr2 Myo1g Rtn4 Xbp1 Rsad2 Pomc Ace Pld2 …
823	Immune response	Tfe3 Trim25 Lck Myo18a Loxl3 Btn1a1 Aire Icosl Oprm1 Polr3d Il12rb1 Fasl Cfp Tnk1 Tcirg1 Clpb Supt6 Nr1h3 Stat6 Paxip1 Mov10 Braf Axl Tgfb1 Lcp2 Il17ra Relb Apoe Stk11 Eif2b5 Hck Cd79a Dnase2a Bax Stat3 Stat5a Dnaja3 Ptpn6 Stxbp2 Aqp1 Adgre1 Zp3 Sh2b2 Eif2ak4 Ubqln1 Fcer1a Il5ra Msh6 Il27ra Trim28 Mef2c Kit Tnfsf14 Gata6 Prg4 Crkl Htra1 Tek Adamts4 Epha2 Rbm14 Hfe Cdc42 Gprc5b Mpo Lpo Apobec3 Bcr…
595	Immune system development	Tfe3 Lck Raf1 Acvr1b Zfp385a Loxl3 Aire Icosl Mmp14 Mcm3ap Sp1 Rarg Meox1 Tcirg1 Kmt2a Supt6 Foxn1 Stat6 Paxip1 Ciao3 Braf Scin Axl Tgfb1 Shh Kdelr1 Ap2a2 Clptm1 Relb Klf4 Stk11 Cd79a Paf1 Dnase2a Bax Stat3 Stat5a Dnaja3 Ptpn6 Gab2 Pou1f1 Wdr1 Ccn4 Prdx2 Msh6 Il27ra Mef2c Kit Ephb3 Crkl Zbtb32 Crip2 Cbfa2t3 Tek Mpl Epha2 Ihh Slc4a1 P4htm Lrrc8a Rhoa Zmiz1 Pou2f2 Ncaph2 Trpm2 Apobec3 Bcr Hyal2 Tnf…
1350	Immune system process	Tfe3 Trim25 Itgb2 Lck Raf1 Acvr1b Zfp385a Myo18a Loxl3 Btn1a1 Aire Icosl Oprm1 Polr3d Il12rb1 Fasl Dbh Mmp14 Cfp Mcm3ap Sp1 Rarg Meox1 Tnk1 Ddt Akt1 Il16 Tcirg1 Clpb Kmt2a Supt6 Foxn1 Rab34 Nr1h3 Stat6 Paxip1 Mov10 Ciao3 Braf Scin Axl Tgfb1 Shh Lcp2 Kdelr1 Il17ra Ap2a2 Clptm1 Relb Apoe Klf4 Stk11 Eif2b5 Hck Cd79a Paf1 Ncstn Impdh1 Dnase2a Bax Efnb3 Stat3 Stat5a Dnaja3 Ptpn6 Gab2 Stxbp2 Aqp1 Adgre…
22	Killing of cells of other organism	Arg1 Pomc Nos2 Syk F2 Cxcl5 Cxcl1 Scnn1b Ltf Myd88 Prf1 Mbl1 Camp Ctsg Rps19 Trem3 Serpinb9 Gapdh Rpl30 H2bc12 Romo1 H2bc21
497	Leukocyte activation	Itgb2 Lck Myo18a Loxl3 Btn1a1 Aire Icosl Il12rb1 Mmp14 Tcirg1 Supt6 Foxn1 Nr1h3 Stat6 Paxip1 Braf Axl Tgfb1 Shh Lcp2 Kdelr1 Clptm1 Relb Stk11 Cd79a Ncstn Impdh1 Bax Efnb3 Stat3 Stat5a Dnaja3 Ptpn6 Stxbp2 Pou1f1 Zp3 Cd44 Eif2ak4 Prdx2 Fcer1a Msh6 Il27ra Mef2c Kit Mmp8 Tnfsf14 Shpk Trpv1 Zbtb32 Mpl Ihh Slc4a1 Hfe Lrrc8a Rhoa Zmiz1 Pou2f2 Ncaph2 Bcr Hyal2 Tnfrsf13b Git1 Tnfaip8l2 St3gal1 Rnf168 Mert…
62	Leukocyte homeostasis	Akt1 Tcirg1 Foxn1 Axl Tgfb1 Bax Stat5a Dnaja3 Sh2b2 Mef2c Mpl Tnfrsf13b Mertk Il3 Traf3ip2 Tnfaip3 Stat5b Hif1a Ppp3cb Ripk3 Tnfrsf17 Sos1 Cd74 Fas Men1 Gpam Slc40a1 Spta1 Tnfsf4 Abl1 Skil Mecom Slc7a11 Slc46a2 Rps6 Pde4b Cxcl5 Slc15a4 P2rx7 Coro1a Tnfsf13b Casp3 Slc37a4 Pik3cb Lmo1 Itpkb Foxp3 Pik3cd Spns2 Lyn Sh2b3 Nkx2-3 Hcar2 Gapt Adam17 Chst3 Pkn1 Pirb Rag1 Hmgb1 Rc3h2 Lilrb4a
49	Leukocyte mediated cytotoxicity	Stat5a Ptpn6 Stxbp2 Gzmb Ager Hspa8 Fcgr1 Crk Lyst Arg1 Havcr2 Pomc Stat5b Ppp3cb Ripk3 Gfus Tap2 Hprt Ptprc F2 Rasgrp1 Prdx1 Rnf19b Plekhm2 Cxcl5 Cxcl1 P2rx7 Arl8b Lag3 Tyrobp Coro1a Scnn1b Myd88 Vav1 Prf1 Tap1 Ctsg Gfer Trem3 Serpinb9 Pik3r6 Gzmm Cebpg Nectin2 H2-T23 H2-D1 Slc22a13 Ceacam1 Ulbp1
184	Leukocyte migration	Itgb2 Aire Dbh Mmp14 Ddt Akt1 Il16 Tgfb1 Il17ra Zp3 Wdr1 Il27ra Kit Tnfsf14 Crkl Cdc42 Rhoa Trpm2 Bcr Trpv4 Csf1 Ager Gata3 Lbp Abr Crk C1qbp Stk10 Madcam1 Myo1g Rtn4 Itgb3 Pecam1 Nup85 Stat5b Chga Syk Ror2 Pde4d Wnt5a Tnfsf11 Ednrb Golph3 Ripk3 Ptk2 Gcsam Cd200r1 Cxadr App Akirin1 Pla2g7 Vegfa Trem2 Dusp1 Slc12a2 Cd74 Il33 Capn1 Gbf1 Sbds Rabgef1 Adam8 Ccr1 Il17a Pikfyve Il1r1 Mstn Gpr35 Selp Tn…
1023	Localization of cell	Brat1 Gna12 Fgf6 Scnn1g Itgb2 Cdh1 Alox12 Acvrl1 Acvr1b Itga5 Sema4f Myo18a Aire Serpinf1 Dbh Mmp14 Sema6b Sp1 Rnd2 Col18a1 Nkx2-1 Itga3 Jup Mnx1 Ddt Akt1 Il16 Smo Rin2 Folr1 Foxn1 Paxip1 Rhoc Braf Tiam1 Axl Tgfb1 Shh Il17ra Lamb1 Apoe Klf4 Ccdc65 Ddr1 Has1 Bax Stat3 Stat5a Akt2 Cul3 Tbccd1 Coro1c Pkn2 Aqp1 Hdac9 Pax3 Zp3 Cd44 Wdr1 Ccn4 Fgfr4 Il27ra Evx1 Insr Mef2c Kit Tnfsf14 Apc Ephb3 Crkl Vax1…
1135	Locomotion	Ngfr Wnt3 Brat1 Gna12 Fgf6 Scnn1g Itgb2 Cdh1 Cdh4 Alox12 Acvrl1 Acvr1b Itga5 Sema4f Myo18a Aire Serpinf1 Dbh Mmp14 Sema6b Sp1 Rnd2 Col18a1 Nkx2-1 Itga3 Jup Mnx1 Ddt Akt1 Il16 Smo Rin2 Folr1 Foxn1 Paxip1 Rhoc Braf Tiam1 Axl Tgfb1 Shh Il17ra Lamb1 Apoe Klf4 Ccdc65 Ddr1 Has1 Bax Efnb3 Stat3 Stat5a Akt2 Cul3 Tbccd1 Coro1c Pkn2 Aqp1 Hdac9 Pax3 Zp3 Cd44 Wdr1 Ccn4 Fgfr4 Il27ra Evx1 Insr Mef2c Kit Tnfsf1…
159	Locomotory behavior	Th Glra1 Zfp385a Sez6 Oprm1 Dbh Myg1 Nkx2-1 Naglu Grin2d Apoe Efnb3 Cacna1b Clcn3 Ncoa2 Trh Ctns Cnp Atp1a2 Gprc5b Otog Sptbn4 Git1 Cdh23 Etv5 Aldh1a3 Tnr Celsr1 Mapt Crhr1 Slc22a5 Grm1 Adora2a Pex13 Id2 Pafah1b1 Dlg4 Tshr Agtpbp1 Slc6a3 Fezf2 Ppp3cb Klhl1 Oxr1 Adcy8 Shank3 Drd3 Adcy5 App Rcan1 Prkn Strn Slc25a46 Npc1 Apba1 Slc1a1 Pitx3 Hexa Drd4 Asl Gaa Hprt Oprk1 Als2 Epha4 Astn1 Lmx1a Tsc1 Nr4…
1691	Macromolecule localization	Scml2 Cav2 Ngfr Xpo6 Axin2 Trim25 Cdh1 Raf1 Tom1l2 Zfp385a Hk2 Myo18a Chmp1a Oprm1 Fasl Mmp14 Chtop Sec24b Lman2l Mcm3ap Pcnt Ramp2 Lsr Gramd1a Vps50 Cct3 Kpnb1 Cyp51 Itga3 Tulp3 Jup Akt1 Tcirg1 Smo Tspan33 Folr1 Zdhhc4 Nup214 Ltbp1 Esam Ap4e1 Bcap31 Supt6 Spag5 Unc119 Rab34 Ccne1 Bbc3 Nr1h3 Lmf1 Ipo4 Tm9sf1 Snx9 Ranbp3 Braf Prpf6 Tiam1 Golga2 Scin Tgfb1 Akap8l Shh Alkbh7 Plekha3 Pex6 Kdelr1 Atg4…
100	Maintenance of cell number	Raf1 Smo Braf Med6 Klf4 Paf1 Taf6l Stat3 Kit Arid1a Bmp7 Ascl2 Prox1 Med15 Dll1 Gata2 Med28 Med24 Tbx3 Nr2e1 Med7 Hnf1b Kat2a Sav1 Esrrb Fancc Fgf10 Zc3h13 Nipbl Trp63 Hes1 Cdh2 Pou5f1 Lrp5 Smc3 Ldb1 Padi4 Pramel7 Vangl2 Phf19 Notch1 Pax8 Jag1 Rtf1 Sall4 Mmp24 Mecom Kdm4c Rest Kdm2b Wnt7a Cul4a Sfrp1 Pcm1 Setd6 Med17 Smarca4 Eomes Piwil2 Aspm Fancd2 Loxl2 Lif Tut4 Cnot3 Rif1 Cnot1 Nodal Lsm1 Srrt…
190	Maintenance of location	Lck Hk2 Fasl Akt1 Ltbp1 Bbc3 Nr1h3 Scin Tgfb1 Alkbh7 Kdelr1 Apoe Keap1 Grik5 Insig2 Bax Stat5a Ptpn6 Tbccd1 Letm1 Mprip Trpv1 Atp7b B4galnt1 Trpm2 Faf1 Kdelr3 Plin5 Plcg1 Jph2 Pfn1 Ywhab Anxa6 Sirt1 Srgn Ap3d1 Vps13d Srebf1 Apob Itgb3 Pafah1b1 Stat5b Ryr2 Pde4d Ero1a Golph3 Fitm1 Sqle Ppara Rangap1 Srebf2 Igsf11 Cd4 Abcg1 C3 Plin3 Diaph1 Fbn2 Fth1 Ms4a2 Ehd1 Grk2 Sufu Hexa Jph3 Gaa Get4 Bard1 Sp1…
126	Meiotic cell cycle process	Dnmt3l Ccne1 Golga2 Foxj2 Msh6 Spo11 Ppp2r1a Rad51c Brme1 Ncaph2 Tex15 Spire2 Tex14 Asz1 Ehmt2 Chfr Sirt2 Top2b Rad51d Fbxo5 Fzr1 Meikin Ube2b Top2a Spin1 Msx2 Nsun2 Wnt5a Washc5 Dmc1 Myh9 Ercc4 Hsf1 Rps6ka2 Sgo1 Ubr2 Bag6 Spire1 Incenp Dmrt1 Ovol1 Sirt7 Cpeb1 Terf1 Actr3 Nuf2 Mastl Kif18a Cdc25b Aurka Smc2 Fmn2 Cenpc1 Brdt Stra8 Tdrd12 Plk1 Mre11a Ooep Mlh1 Topbp1 Foxj3 Piwil2 Mnd1 Aspm Fancd2 S…
212	Methylation	Pemt Dnmt3l Chtop Trmt1 Kmt2a Supt6 Paxip1 Gnmt Paf1 Dnmt1 Mettl17 Chd5 Bud23 Trim28 Ctcf Kmt2b Ezh1 Gtpbp3 Rnmt Tex15 Asz1 Ehmt2 Prdm15 Gata3 Setdb1 Brca1 Suz12 Mrm1 Smyd4 Dalrd3 Trmt11 Myb Sirt1 Gamt Prmt2 Btg2 Xbp1 Ppm1d Cbll1 Dnmt3a Mettl2 Snw1 Mtr Nsd1 Nsun2 Mettl6 Zc3h13 Mettl3 Grhl2 L3mbtl2 Crebbp Morc1 Paxbp1 Prmt5 Satb1 Brd4 Kdm4b Thumpd2 Thada Iws1 Mbd2 Cxxc1 Men1 Lcor Sirt7 Hsd17b10 Al…
49	Modulation of process of other organism	Cav2 Hpn Sp1 Apoe Eif2ak4 Insr Tfap4 Inpp5k Fbln1 Hyal2 Hspa8 Arg1 Tnip1 Pomc Nos2 Snw1 Ccnk Syk Cd4 Prkn Igf2r Vapa Zfp639 Ptx3 Rest Cxcl5 Cxcl1 Ulk1 Atg7 Pou2f3 Smarca4 Ltf Ctdp1 Ythdc2 Prf1 Camp Dag1 Tardbp Zc3h12a Napepld Serpinb9 Lrrc19 Vapb Ep300 Cfl1 Rrp1b Irgm2 Rraga Gm45234
135	Multi-multicellular organism process	Acvr1b Itga5 Ramp2 Sp1 Slc19a1 Itga3 Akr1b3 Akt1 Tgfb1 Lamb1 Ddr1 Fosb Kpna6 Stat5a Corin Trim28 Epor Fbln1 Ihh Hfe Tcf23 Arid1a Slc38a3 Cad Dedd Cr1l C1qbp Mmp7 Esr1 Arg1 Stc2 Havcr2 Nampt Gh Itgb4 Slc6a4 Stat5b Fos Tgfb3 Ctsl Crhbp Cyp2d26 Slc38a2 Endou Vdr Hsf1 Acr Umps Vegfa Cbs Tekt4 Pcsk5 Fosl1 Men1 Prdx3 Abcc2 Igfbp5 Serpine2 Pam Capn2 Acvr1c Sp3 Ash1l Pappa B4galt1 Reck Mtor Cd38 Ppat Hya…
603	Multi-organism process	Cav2 Scmh1 Wnt3 Th Glra1 Acvr1b Itga5 Dnmt3l Hoxa10 Slc26a3 Ramp2 Sp1 Cct3 Slc19a1 Itga3 Klhl10 Akr1b3 Akt1 Folr1 Septin7 Bcap31 Clgn Bmp8b Axl Tgfb1 Shh Mea1 Lamb1 Stk11 Foxj2 Atp8b3 Ddr1 Fosb Kpna6 Bax Fancl Stat3 Stat5a Zp3 Chd5 Corin Trim28 Kit Spo11 Ncoa2 Nr2c2 Crkl Epor Kmt2b Ggt1 Fbln1 Bbs1 Ihh Hfe Tcf23 B4galnt1 Hspa1l Atp1a4 Lrrc8a Ppp2r1a Tssk4 Rad51c Cct4 Zmiz1 Arid1a Cabs1 Brme1 Rnf15…
596	Multi-organism reproductive process	Scmh1 Wnt3 Th Glra1 Acvr1b Itga5 Dnmt3l Hoxa10 Slc26a3 Ramp2 Sp1 Cct3 Slc19a1 Itga3 Klhl10 Akr1b3 Akt1 Folr1 Septin7 Bcap31 Clgn Bmp8b Axl Tgfb1 Shh Mea1 Lamb1 Stk11 Foxj2 Atp8b3 Ddr1 Fosb Kpna6 Bax Fancl Stat3 Stat5a Zp3 Chd5 Corin Trim28 Kit Spo11 Ncoa2 Nr2c2 Crkl Epor Kmt2b Ggt1 Fbln1 Bbs1 Ihh Hfe Tcf23 B4galnt1 Hspa1l Atp1a4 Lrrc8a Ppp2r1a Tssk4 Rad51c Cct4 Zmiz1 Arid1a Cabs1 Brme1 Rnf151 Nca…
518	Multicellular organism reproduction	Scmh1 Wnt3 Th Dnmt3l Serpinf1 Oprm1 Dbh Hoxa10 Slc26a3 Sp1 Itga3 Klhl10 Akr1b3 Akt1 Folr1 Septin7 Npas1 Bcap31 Clgn Bmp8b Axl Tgfb1 Shh Mea1 Stk11 Foxj2 Has1 Kpna6 Bax Fancl Stat5a Zp3 Chd5 Kit Spo11 Ncoa2 Nr2c2 Crkl Epor Kmt2b Ggt1 Ihh Tcf23 B4galnt1 Hspa1l Atp1a4 Lrrc8a Ppp2r1a Tssk4 Rad51c Zmiz1 Cabs1 Brme1 Rnf151 Ncaph2 Tppp2 Spatc1l Trpm2 Tex15 Spire2 Tex14 Asz1 Zfp296 Ttll5 Etv5 Ehmt2 Dedd …
510	Multicellular organismal reproductive process	Scmh1 Wnt3 Th Dnmt3l Serpinf1 Oprm1 Dbh Hoxa10 Slc26a3 Sp1 Itga3 Klhl10 Akr1b3 Akt1 Septin7 Npas1 Bcap31 Clgn Bmp8b Axl Tgfb1 Shh Mea1 Stk11 Foxj2 Has1 Kpna6 Bax Fancl Stat5a Zp3 Chd5 Kit Spo11 Ncoa2 Nr2c2 Crkl Epor Kmt2b Ggt1 Ihh Tcf23 B4galnt1 Hspa1l Atp1a4 Lrrc8a Ppp2r1a Tssk4 Rad51c Zmiz1 Cabs1 Brme1 Rnf151 Ncaph2 Tppp2 Spatc1l Trpm2 Tex15 Spire2 Tex14 Asz1 Zfp296 Ttll5 Etv5 Ehmt2 Dedd Mertk …
78	Muscle adaptation	Sgca Klf4 Ccn4 Mef2c Gata6 Actn3 Prkag3 Tcap Mymk Myod1 Cdk9 Gata5 Gtf2ird2 Akap1 Ddx39b Hey2 Utrn Sirt1 Rps6kb1 Yy1 Ppara Srl Ptk2 Gtf2ird1 Pi16 Oga Cflar Mstn Igfbp5 Hdac4 Tnni1 Myog Atp2b4 Myoc Notch1 Trpc3 Lmna Ppp3ca Nr4a3 Tnfrsf1b Slc9a1 Errfi1 Nos3 Mtor Atp2a2 P2rx4 Bmp10 Klf15 Agt Pin1 Mlip Smad3 Scn5a Ctdp1 Kdm4a Becn1 Adrb1 Parp2 Jarid2 Tbce Dag1 Camta2 Myh6 Foxo1 Adra1a Selenon Myh7 Ca…
106	Myeloid cell homeostasis	Acvr1b Sp1 Axl Ncstn Dnase2a Bax Stat3 Stat5a Kit Ampd3 Mpl Slc4a1 P4htm Mertk Gata2 Srf Gata3 Slc25a5 Dyrk3 Ikzf1 Cdk5rap3 Il3 Traf3ip2 Tcf3 Id2 Stat5b Hif1a Fancc Smad5 Bmp4 Dmtn Acin1 Brd1 Bcl6 Prkdc Slc11a2 Rhag Vegfa Epas1 Rps14 Ldb1 Rps24 Smap1 Inpp5d Sp3 Fam210b Mecom Slc7a11 Adar Rps6 Pde4b Prdx1 Add1 Slc15a4 Ercc2 Scnn1b Gata1 Ank1 Casp3 Slc37a4 Smarca4 Pik3cb Slc25a38 Ankrd54 Rbfox2 Gas…
116	Neurotransmitter secretion	Braf Grik5 Ppfia3 Cacna1b Stxbp2 Mef2c Napa Syn2 Snap47 Git1 Cacna1d Cadps2 Adora2b Gipc1 Stxbp5 Tacr2 Adora2a Adcy1 Xbp1 Nf1 Doc2b Trim9 Scrib Stxbp5l Asic1 Prkn Nrxn1 Prepl Grm8 Syt4 Sncaip Camk2a Syt7 Htr7 Apba1 Drd4 Syt2 Stxbp1 Chrna4 Pfn2 Syt6 Ngf Stxbp3 Kcnc4 Chrnb2 Unc13b Slc6a9 Htr6 Cdk5 Dvl1 Atp2a2 P2rx7 Rph3a Wnt7a Erc1 Apba2 Chrna7 Stx1b Ctbp2 Syt8 Syp Chrna6 Bace1 Drd2 Chrna3 Cspg5 Mc…
53	Ovulation cycle	Serpinf1 Oprm1 Axl Has1 Stat5a Zp3 Trpm2 Mmp7 Esr1 Sirt1 Egfr Map2k6 Ncoa1 Stat5b Esr2 Enpp2 Adamts1 Grk2 Oprk1 Mstn Pam Nr5a1 Hspa5 Tyro3 Oprl1 Src Schip1 Ptx3 Nos3 Gabrb1 Pdgfra Ncor2 Gas2 Chrna7 Cckbr Slit2 Casp3 Pgr Fshr Adrm1 Ptger4 Inhba Mmp1a Gpr149 Npy5r Zfp830 Nrip1 Nhlh2 Oxtr Adnp Robo2 Afp Slit3
34	Ovulation cycle process	Stat5a Zp3 Esr1 Sirt1 Map2k6 Stat5b Adamts1 Grk2 Mstn Pam Nr5a1 Hspa5 Src Schip1 Ptx3 Nos3 Pdgfra Gas2 Chrna7 Slit2 Casp3 Pgr Fshr Adrm1 Ptger4 Inhba Mmp1a Gpr149 Npy5r Zfp830 Nrip1 Robo2 Afp Slit3
58	Pigmentation	Trappc6a Ap1m1 Edar Bax Pax3 Mef2c Kit Ihh Hps5 Lyst Rab32 Ap3d1 Rack1 Pomc Nf1 Gli3 Kif13a Ednrb Dct Slc45a2 Adamts20 Hps1 Gpr143 Pikfyve Abcb6 Rab17 Zeb2 Atrn Hps3 Vangl1 Vps33a Adamts9 Oca2 Vps33b Myo7a Dctn1 Drd2 Sox10 Szt2 Atp7a Vhl Myo5a Mfsd12 Ankrd27 Mitf Slc24a5 Bloc1s5 Mreg Spns2 Grk3 Hps4 Bloc1s3 Eda Bloc1s4 Cdh3 Mc1r Hps6 Krt76
108	Production of molecular mediator of immune response	Icosl Mcm3ap Supt6 Stat6 Paxip1 Tgfb1 Msh6 Il27ra Kit Tek Hfe Gprc5b Rnf168 Gata3 Il10 Atad5 Cd40 Traf3ip2 Tnfaip3 Arg1 Sirt1 Ddx21 Vsir Tcf3 Rtn4 Xbp1 Rsad2 Tgfb3 Yy1 Wnt5a Angpt1 Bcl6 Cd96 Prkdc Tfrc Cd86 Parp3 Msh2 Thoc1 Ndfip1 Cd74 Il33 Smad7 Il17a Hspd1 Il1r1 Ptprc Tnfsf4 Traf6 Il1b Samhd1 Ctnnbl1 Nbn Exosc3 Nr4a3 Laptm5 Tnfrsf1b Ephb2 Prkcz Slc15a4 Pagr1a Il4ra Hpx Swap70 Tlr3 Cgas Mlh1 Pol…
85	Protein folding	Dnajc5 Cct3 Chordc1 Clgn Ranbp2 Pex19 Dnaja3 Sgta Dnajb1 Pfdn2 Hspa1l Cct4 Pdcl Hspa8 Unc45b Fkbp8 Cdc37 Dnajb12 Pofut2 Entpd5 Hsp90aa1 Cwc27 Ero1a Dnajc3 Cct5 St13 Sdf2l1 Hsp90ab1 Pdia2 Fkbp5 Dnajc18 Grpel2 Cd74 Cdc37l1 Aip P4hb Prdx4 Hspa4l Hspd1 Dnajb2 Dnajc1 Tor1b Hspa5 Mkks Pdrg1 Ppid Dnajb4 Dnaja1 P3h1 Ube4b Dnajc2 Dnajb6 Hsph1 Fkbp9 Cct7 Pdcd5 Unc45a Umod Dnaja2 Cryab Dnaja4 Nktr Hspa13 Qs…
41	Regulation of action potential	Jup Ryr2 Hcn1 Cxadr Dsc2 Bin1 Sumo1 Gpr35 Ntsr1 Kcnc4 Chrnb2 Slc9a1 Atp2a2 Tacr1 Slc8a2 Hcn4 Tbx18 Scn5a Ank2 Rangrf Kcne3 Pawr Trpm4 Cacna2d1 Akap9 Pkp2 Cnr1 Dsg2 Adra1a Rapgef4 Kcnb1 Cacna1c Camk2d Dsp Gja5 Rnf207 Ctnna3 Cnr2 Cav3 Ank3 Nps
60	Regulation of behavior	Apoe Crhr2 Stat3 Eif2ak4 Insr Mef2c Trh Nr2c2 Crhr1 Hdac2 Adora2a Dlg4 Nr1d1 Esr2 Opn4 Shank3 Drd3 Nrxn1 Htr7 Oprk1 Htr2b Hdac4 Oprl1 Chrnb2 Npy2r Tacr3 Nr4a3 Per3 Mtor Cckbr Vps35 Cntnap4 Cfap20 Drd2 Stra6 Hcrtr2 Dbn1 Ttc21b Adrb1 Pmch Mbd5 Ptger4 Adora1 Reln Qrfp Npsr1 Cnr1 Napepld Penk Mc4r Htr1b Crh Mchr1 Gja1 Lepr Rag1 Nlgn1 Htr1d Nps Mc1r
2303	Regulation of biological quality	Cav2 Ngfr Wnt3 Tfe3 Axin2 Gna12 Th Scnn1g Glra1 Pemt Cdh4 Alox12 Lck Cttnbp2 Raf1 Acvrl1 Acvr1b Zfp385a Sema4f Hk2 Sez6 Spg7 Serpinf1 Oprm1 Car4 Fasl Dbh Hip1r Scn4a Slc26a3 Sema6b Ramp2 Lsr Hpn Ckb Sp1 Rnd2 Cct3 Tmem79 Def8 Nkx2-1 Jup Klhl10 Akr1b3 Akt1 Tcirg1 Smo Kcnh6 Vwf Esam Grik3 Gria3 Bcap31 Kmt2a Tmem25 Foxn1 Bbc3 Slc39a13 Nr1h3 Stat6 Napsa Mov10 Rhoc Ciao3 Snx9 Bmp8b Braf Tiam1 Scin Axl …
455	Regulation of cell adhesion	Tfe3 Cdh1 Alox12 Egfl6 Lck Myf5 Acvrl1 Itga5 Loxl3 Btn1a1 Icosl Spg7 Il12rb1 Mmp14 Itga3 Jup Akt1 Rin2 Braf Tgfb1 Shh Lamb1 Klf4 Ddr1 Efnb3 Stat5a Dnaja3 Ptpn6 Coro1c Zp3 Cd44 Prdx2 Nid1 Il27ra Tnfsf14 Ephb3 Crkl Arpc2 Fbln1 Tek Epha2 Ihh Slc4a1 Hfe Cdc42 Rhoa Zmiz1 Bmp7 Nf2 Faf1 B4galnt2 Tnfaip8l2 Trpv4 Piezo1 Blk Csf1 Dll1 Ppp1cb Ager Notch4 Srf Gata3 Lama5 Tnr Cd46 Pdcd1lg2 Il10 C1qtnf1 Crk Cy…
37	Regulation of cell killing	Stat5a Ager Hspa8 Cd5l Cr1l Crk Arg1 Havcr2 Pomc Nos2 Stat5b Syk Ppp3cb Ripk3 Hsp90ab1 Tap2 Oga Cfh Ptprc Rasgrp1 Cxcl5 Cxcl1 P2rx7 Lag3 Tyrobp Vav1 Prf1 Tap1 Gfer Serpinb9 Pik3r6 Nectin2 H2-T23 H2-D1 Slc22a13 Ceacam1 Ulbp1
637	Regulation of cellular component biogenesis	Raf1 Acvrl1 Chmp1a Hip1r Mmp14 Def8 Sost Esam Spag5 Bbc3 Rhoc Snx9 Braf Tchp Scin Tgfb1 Flii Tmem39a Med25 Apoe Cdkn1b Hck Bax Dnmt1 Ralb Coro1c Arhgef18 Aqp1 Dnajb1 Trim28 Mef2c Tmod4 Kit Pan2 Apc Ephb3 Tpr Napa Inpp5k Eps8l1 Fblim1 Arpc2 Tek Epha2 Rbm14 Cdt1 Nphs1 Cdc42 Rhoa Clstn3 Tppp2 Rala Bmp7 Dynll1 Nf2 Trpm2 Met Nprl2 Spire2 Faf1 Fuz Sptbn4 Evi5l Git1 Adgrl1 Ptprs Ehmt2 Clip3 Dynlt2b Tsg1…
79	Regulation of circadian rhythm	Nkx2-1 Crtc1 Ppp1cc Prox1 Ppp1cb Cdk1 Adora2a Adcy1 Id2 Nr1d1 Per1 Top2a Nr1d2 Opn4 Fbxl3 Ppara Fbxl6 Prkdc Drd3 Fbxl17 Sik1 Ddb1 Htr7 Maged1 Csnk1d Ube3a Kdm5c Drd4 Oprl1 Chrnb2 Npy2r Fbxw7 Rorc Prkaa2 Sfpq Per3 Mtor Clock Srrd Pde6b Bhlhe40 Atg7 Nono Rora Drd2 Hcrtr2 Fbxl8 Piwil2 Ccar2 Rbm4b Cipc Adrb1 Pmch Fbxl21 Rorb Siah2 Atoh7 Pml Ptger4 Timeless Ppp1ca Tardbp Kdm5b Adora1 Sin3a Thrap3 Phlp…
1556	Regulation of developmental process	Tbx2 Ngfr Wnt3 Wnt9a Tfe3 Axin2 Gna12 Itgb2 Cdh4 Alox12 Lck Myf5 Pparg Acvrl1 Acvr1b Zfp385a Itga5 Sema4f Hk2 Sez6 Loxl3 Serpinf1 Oprm1 Fasl Mmp14 Epn2 Sec24b Sema6b Ramp2 Hpn Sp1 Rarg Rnd2 Tmem79 Nkx2-1 Foxm1 Jup Hoxc11 Eef1e1 Akt1 Tcirg1 Smo Rin2 Lrp3 Hoxd13 Supt6 Foxn1 Ccne1 Stat6 Paxip1 Mov10 Rhoc Metrn Braf Tiam1 Golga2 Scin Axl Tgfb1 Shh Nab1 Ap2a2 Clptm1 Apoe Cdkn1b Klf4 Hmgn2 Stk11 Cdk12 …
425	Regulation of growth	Tbx2 Wnt3 Brat1 Cdh4 Pparg Acvrl1 Acvr1b Sema4f Mmp14 Sema6b Hpn Rnd2 Tnk1 Akt1 Smo Idh3g Bbc3 Tchp Tgfb1 Apoe Cdkn1b Stk11 Ddr1 Brd8 Stat3 Stat5a Pou1f1 Zp3 Ccn4 Insr Mef2c Gata6 Atp5g1 Crkl Actn3 Ihh Cdc42 D130043K22Rik Slc44a4 Rhoa Clstn3 Nf2 Myod1 Dmap1 Hyal2 Cacna2d2 Prox1 Wnt2 Sptbn4 Brms1l Ptprs Myl2 Tsg101 Csf1 Dll1 Nkx2-5 Srf Tnr Igfbp4 Crlf3 Crk Stk4 Tbx5 Mapt Trpv2 Zfyve27 Wwc1 Il3 Ddx…
36	Regulation of hemostasis	Alox12 Apoe Prdx2 Tmprss6 C1qtnf1 F12 Prkcd Dmtn Serping1 Enpp4 Pdgfa Serpine2 F2 Anxa5 Fga Ephb2 Pdgfra Cd9 F7 Comp Ubash3b Anxa2 Fgb Tbxa2r Foxa2 Serpinf2 Tph1 Thbs1 Sh2b3 Adrb2 Prkg1 Adamts18 Plg Ano6 Ceacam1 Thbd
745	Regulation of immune system process	Tfe3 Lck Acvr1b Myo18a Loxl3 Btn1a1 Aire Icosl Polr3d Il12rb1 Mmp14 Cfp Rarg Ddt Akt1 Clpb Supt6 Foxn1 Nr1h3 Stat6 Paxip1 Braf Scin Axl Tgfb1 Shh Lcp2 Clptm1 Apoe Stk11 Eif2b5 Cd79a Paf1 Dnase2a Bax Efnb3 Stat3 Stat5a Dnaja3 Ptpn6 Stxbp2 Zp3 Sh2b2 Eif2ak4 Prdx2 Ubqln1 Fcer1a Il27ra Mef2c Kit Mmp8 Tnfsf14 Gata6 Shpk Crkl Htra1 Ggt1 Tek Mpl Rbm14 Ihh Slc4a1 Hfe P4htm Rhoa Zmiz1 Gprc5b Apobec3 Bcr T…
1715	Regulation of localization	Cav2 Ngfr Gna12 Sdhd Fgf6 Trim25 Cdh1 Alox12 Rem1 Lck Pparg Acvrl1 Acvr1b Itga5 Sema4f Hk2 Myo18a Aire Serpinf1 Oprm1 Fasl Dnajc5 Hip1r Mmp14 Scn4a Epn2 Sec24b Pcnt Sema6b Sp1 Cct3 Col18a1 Cyp51 Nkx2-1 Itga3 Jup Ddt Akt1 Il16 Tcirg1 Smo Rin2 Nup214 Kcnh6 Taco1 Bcap31 Kmt2a Supt6 Spag5 Unc119 Ccne1 Bbc3 Nr1h3 Rhoc Braf Tiam1 Axl Tgfb1 Akap8l Shh Alkbh7 Lamb1 Apoe Apoc2 Cdkn1b Klf4 Stk11 Sh3gl1 Dvl…
626	Regulation of locomotion	Wnt3 Gna12 Fgf6 Cdh1 Alox12 Acvrl1 Acvr1b Itga5 Sema4f Aire Serpinf1 Mmp14 Sema6b Sp1 Col18a1 Nkx2-1 Itga3 Jup Ddt Akt1 Il16 Smo Rin2 Rhoc Braf Tiam1 Tgfb1 Shh Lamb1 Apoe Klf4 Has1 Stat3 Stat5a Akt2 Tbccd1 Coro1c Pkn2 Aqp1 Hdac9 Zp3 Ccn4 Il27ra Insr Mef2c Kit Tnfsf14 Apc Crkl Arpc2 Fbln1 Tek Epha2 Bbs1 Nsmf Twist2 Rhoa Rab25 Tppp2 Bmp7 Met Bcr Hyal2 Prox1 Phlda2 Fuz Amotl1 Trpv4 Csf1 Gata2 Sash1 …
1750	Regulation of molecular function	Cav2 Ngfr Wnt9a Axin2 Trim25 Itgb2 Alox12 Rem1 Lck Pparg Raf1 Dnmt3l Serpinf1 Oprm1 Fasl Hip1r Chtop Ramp2 Hpn Gtf2h4 Jup Akt1 Smo Rin2 Chordc1 Taco1 Sipa1l2 Bcap31 Kmt2a Trappc6a Unc119 Ccne1 Bbc3 Nr1h3 Paxip1 Rhoc Lmf1 Dbf4 Daxx Snx9 Ranbp3 Tiam1 Tsc2 Golga2 Axl Tgfb1 Shh Gtf2f1 Dennd1c Lcp2 Mcm2 Pnkp Med25 Apoe Apoc2 Prkar2b Cdkn1b Klf4 Stk11 Cdk12 Tbc1d8 Bcl2l12 Ranbp2 Dvl3 Eif2b5 Dlgap1 Hck …
1668	Regulation of multicellular organismal process	Tbx2 Ngfr Wnt3 Wnt9a Tfe3 Axin2 Th Glra1 Itgb2 Pemt Cdh4 Alox12 Lck Myf5 Pparg Acvrl1 Acvr1b Itga5 Sema4f Hk2 Loxl3 Btn1a1 Aire Icosl Serpinf1 Oprm1 Polr3d Il12rb1 Fasl Dbh Hip1r Mmp14 Scn4a Epn2 Sema6b Ramp2 Hpn Sp1 Rarg Rnd2 Cyp51 Def8 Sost Nkx2-1 Itga3 Sgca Jup Hoxc11 Ddt Akt1 Il16 Smo Rin2 Hoxd13 Ltbp1 Kcnh6 Tmem25 Foxn1 Mybpc3 Nr1h3 Stat6 Paxip1 Metrn Braf Tiam1 Golga2 Scin Axl Tgfb1 Shh Gri…
43	Regulation of plasma lipoprotein particle levels	Lmf1 Apoe Apoc2 Lpcat3 Khsrp Mpo Abca1 Pltp Abca5 Apob Hnrnpk Adipoq Soat2 Pla2g7 Trem2 Abcg1 Ehd1 Vldlr Cnpy2 Soat1 Mttp Mfsd2a Lrpap1 Dgat2 Apoa5 Ldlr Anxa2 Acsl3 Lcat Abca7 Ldlrap1 Scarb1 Mylip Abcc8 Apoc1 Pcsk9 Nr1h4 Arf1 Commd1 Lipg Ces1d Ces1g Nr1h2
102	Regulation of reproductive process	Glra1 Acvr1b Serpinf1 Hoxd13 Shh Cdkn1b Stk11 Zp3 Insr Ppp2r1a Tppp2 Bmp7 Phlda2 Chfr Sirt2 Sulf1 Stk4 C1qbp Esr1 Fbxo5 Hdac2 Tacr2 Fzr1 Ube2b Msx2 Bmp4 Wnt5a Nkx3-1 Ednrb Zfpm2 Myh9 Rps6ka2 Vegfa Cacna1h Dusp1 Dmrt1 Ovol1 Bnc1 Prdx4 Drd4 Hdac4 Nr5a1 Stxbp1 Acvr1c Notch1 Cdc25b Aurka Src Anxa5 Tacr3 B4galt1 Npr2 Sema3a Plb1 Dhx37 Stra8 Hpgds Tacr1 Nupr1 Sfrp1 Ooep Piwil2 Aspm Lif Ythdc2 Hyal3 Ago…
2179	Regulation of response to stimulus	Cav2 Ngfr Wnt3 Wnt9a Axin2 Gna12 Trim25 Mnt Alox12 Lck Pparg Raf1 Acvrl1 Acvr1b Zfp385a Sema4f Sez6 Loxl3 Btn1a1 Icosl Serpinf1 Oprm1 Polr3d Il12rb1 Fasl Dbh Hip1r Mmp14 Epn2 Cfp Sema6b Ramp2 Sost Nkx2-1 Itga3 Sgca Foxm1 Tulp3 Tnk1 Akr1b3 Ddt Eef1e1 Akt1 Il16 Smo Chordc1 Folr1 Clpb Ltbp1 Vwf Sipa1l2 Bcap31 Tmem25 Supt6 Bbc3 Nr1h3 Stat6 Paxip1 Tmem161a Bmp8b Braf Tiam1 Tsc2 Axl Tgfb1 Shh Lcp2 Prkr…
1966	Regulation of signaling	Cav2 Ngfr Wnt3 Wnt9a Axin2 Gna12 Glra1 Trim25 Dgke Mnt Cdh1 Lck Raf1 Acvrl1 Acvr1b Zfp385a Sez6 Loxl3 Oprm1 Fasl Dbh Hip1r Mmp14 Epn2 Ramp2 Sost Nkx2-1 Itga3 Foxm1 Tulp3 Tnk1 Akr1b3 Ddt Eef1e1 Akt1 Tcirg1 Smo Folr1 Ltbp1 Vwf Grik3 Gria3 Sipa1l2 Bcap31 Kmt2a Tmem25 Bbc3 Nr1h3 Tmem161a Bmp8b Braf Tiam1 Tsc2 Axl Tgfb1 Shh Prkra Grin2d Apoe Prkar2b Klf4 Stk11 Ppp5c Bcl2l12 Sh3gl1 Edar Grk5 Dvl3 Dlgap…
909	Reproduction	Scmh1 Wnt3 Th Glra1 Acvr1b Itga5 Dnmt3l Serpinf1 Tubgcp3 Oprm1 Dbh Hoxa10 Mmp14 Slc26a3 Ramp2 Sp1 Rarg Cct3 Slc19a1 Nkx2-1 Itga3 Dlx3 Klhl10 Akr1b3 Akt1 Rtcb Hoxd13 Folr1 Septin7 Npas1 Bcap31 Ccne1 Clgn Bmp8b Golga2 Axl Tgfb1 Shh Mea1 Lamb1 Cdkn1b Stk11 Foxj2 Eif2b5 Plag1 Atp8b3 Ddr1 Fosb Has1 Kpna6 Bax Fancl Stat3 Stat5a Ptpn6 Zp3 Chd5 Corin Msh6 Insr Trim28 Insrr Kit Gata6 Spo11 Ncoa2 Nr2c2 Crk…
30	Reproductive behavior	Th Dbh Npas1 Ncoa2 Hdac2 Ncoa1 Thrb Mapk8ip2 App Mbd2 Oprk1 Hdac4 Grin1 Brinp1 Pgr Cyp11a1 Gabrb3 Grn Avp Ppp1r9b Drd5 Dmrta1 Nhlh2 Oxtr Thra Ppp1r1b Kalrn Taar5 Zfx Vmn2r116
909	Reproductive process	Scmh1 Wnt3 Th Glra1 Acvr1b Itga5 Dnmt3l Serpinf1 Tubgcp3 Oprm1 Dbh Hoxa10 Mmp14 Slc26a3 Ramp2 Sp1 Rarg Cct3 Slc19a1 Nkx2-1 Itga3 Dlx3 Klhl10 Akr1b3 Akt1 Rtcb Hoxd13 Folr1 Septin7 Npas1 Bcap31 Ccne1 Clgn Bmp8b Golga2 Axl Tgfb1 Shh Mea1 Lamb1 Cdkn1b Stk11 Foxj2 Eif2b5 Plag1 Atp8b3 Ddr1 Fosb Has1 Kpna6 Bax Fancl Stat3 Stat5a Ptpn6 Zp3 Chd5 Corin Msh6 Insr Trim28 Insrr Kit Gata6 Spo11 Ncoa2 Nr2c2 Crk…
727	Response to abiotic stimulus	Ngfr Brat1 Sdhd Th Lck Pparg Raf1 Acvrl1 Hk2 Serpinf1 Oprm1 Dbh Mmp14 Ramp2 Hpn Npepps Sost Nkx2-1 Jup Akr1b3 Akt1 Chordc1 Clpb Kmt2a Bbc3 Ddb2 Paxip1 Ciao3 Daxx Tmem161a Braf Tgfb1 Relb Cdkn1b Stk11 Eif2b5 Fosb Crtc1 Ruvbl2 Bax Akt2 Dnaja3 Hmox2 Map3k20 Hif3a Ppp1cc Pcp2 Aqp1 Mapk13 Eif2ak4 Polr2a Letm1 Ubqln1 Slc1a3 Msh6 Tbl2 Insrr Kit Gata6 Trh Ctns Trpv1 Tpr Atp5g1 Crip1 Cbfa2t3 Tek Mpl Nsmf …
52	Response to activity	Th Prkag3 Slc4a1 Hdac5 Adssl1 Il10 Kdm6b Npc1l1 Hif1a Ryr2 Oxct1 Adsl Srl Hsf1 Prkdc Adipoq Abcg8 Gpam Uqcrc1 Hspd1 Mstn Myog Slc25a25 Smtnl1 Dnmt3b Pck1 Postn Hadh Gclm Prkaa2 Mtor Sult1a1 Angpt2 Col4a2 Star Agt Pebp1 Myh2 Cbl Cab39 Tns2 Bmp6 Metrnl Cxcr4 Prkaa1 Selenon Myh4 Mas1 Perm1 Capn3 Sco2 Tomm20
728	Response to biotic stimulus	Th Trim25 Lck Myo18a Oprm1 Polr3d Il12rb1 Fasl Cfp Nkx2-1 Tnk1 Akt1 Smo Clpb Nr1h3 Mov10 Axl Tgfb1 Gtf2f1 Il17ra Relb Apoe Klf4 Hck Paf1 Kpna6 Bax Stat5a Dnaja3 Ptpn6 Stxbp2 Aqp1 Ap1s1 Eif2ak4 Prdx2 Il27ra Trim28 Mef2c Gata6 Shpk Htra1 Ggt1 Adamts4 Epha2 Rbm14 Cdc42 Cnp Rhoa Hnrnpa0 Pou2f2 Mgst1 Nfib Rps15a Hdac5 Mpo Lpo Apobec3 Bcr Hyal2 Git1 Mlkl Lypd8 Tnfaip8l2 Blk Csf1 Adamts13 Sirt2 Hmgb3 Ab…
985	Response to endogenous stimulus	Cav2 Ngfr Fgf6 Th Scnn1g Glra1 Trim25 Cdh1 Pparg Acvrl1 Serpinf1 Oprm1 Mmp14 Slc26a3 Ramp2 Hpn Sp1 Rarg Sost Nkx2-1 Itga3 Jup Akr1b3 Tat Akt1 Dsg4 Folr1 Ltbp1 Nr1h3 Stat6 Daxx Bmp8b Braf Tgfb1 Apoe Cdkn1b Klf4 Stk11 Ppp5c Eif2b5 Glg1 Ncstn Crhr2 Fosb Has1 Insig2 Brd8 Gstm5 Stat3 Stat5a Akt2 Dnmt1 Wwox Aqp1 Hdac9 Mapk13 Sh2b2 Cd44 Fgfr4 Slc1a3 Por Insr Mef2c Insrr Kit Tfap4 Gata6 Apc Ncoa2 Trh Trp…
53	Response to estrogen	Trim25 Pparg Mmp14 Gstm5 Aqp1 Gata6 Tek Gata3 Brca1 Pelp1 Esr1 Krt19 Tgfb3 Gli3 Naip1 Crhbp Arsa Pdgfrb Sfr1 Abcc2 Tbl1x Oprk1 Hspd1 Mstn Rbbp5 Slc34a2 Nos1 Arpc1b Trim24 Wnt7a Aldoa F7 Sfrp1 Star Mmp2 Tgfbr2 Wbp2 Smad6 Arid5a Ctnna1 Rara Igfbp2 Arsb Kmt2d Crh Zfp366 Ep300 Bcas3 Ldha Tnfrsf11b Ccnd1 Cited4 Naip2
1505	Response to external stimulus	Ngfr Wnt3 Th Glra1 Trim25 Pemt Cdh4 Alox12 Lck Pparg Raf1 Sema4f Myo18a Serpinf1 Oprm1 Polr3d Il12rb1 Fasl Mmp14 Cfp Sema6b Hpn Sost Nkx2-1 Jup Mnx1 Tnk1 Gstt1 Ddt Akt1 Il16 Smo Folr1 Clpb Npas1 Nr1h3 Mov10 Bmp8b Braf Tiam1 Axl Tgfb1 Shh Gtf2f1 Grin2d Il17ra Relb Apoe Klf4 Ap1m1 Hck Paf1 Fosb Crtc1 Kpna6 Bax Efnb3 Stat5a Akt2 Dnaja3 Ptpn6 Lpcat3 Ralb Ppp1cc Stxbp2 Pcp2 Aqp1 Ap1s1 Zp3 Eif2ak4 Ccn4…
712	Response to other organism	Th Trim25 Lck Myo18a Oprm1 Polr3d Il12rb1 Fasl Cfp Nkx2-1 Tnk1 Akt1 Clpb Nr1h3 Mov10 Axl Tgfb1 Gtf2f1 Il17ra Relb Apoe Hck Paf1 Kpna6 Bax Stat5a Dnaja3 Ptpn6 Stxbp2 Aqp1 Ap1s1 Eif2ak4 Prdx2 Il27ra Trim28 Mef2c Gata6 Shpk Htra1 Ggt1 Adamts4 Epha2 Rbm14 Cdc42 Cnp Rhoa Hnrnpa0 Pou2f2 Mgst1 Nfib Rps15a Hdac5 Mpo Lpo Apobec3 Bcr Hyal2 Git1 Mlkl Lypd8 Tnfaip8l2 Blk Csf1 Adamts13 Sirt2 Hmgb3 Abca1 Sash1…
2071	Response to stress	Cdc45 Tbx2 Ngfr Axin2 Brat1 Sdhd Th Scnn1g Trim25 Itgb2 Alox12 Lck Pparg Raf1 Acvrl1 Zfp385a Hk2 Myo18a Loxl3 Serpinf1 Oprm1 Polr3d Il12rb1 Fasl Dbh Mmp14 Cfp Uhrf1 Ramp2 Sp1 Npepps Nkx2-1 Foxm1 Gtf2h4 Fkbp10 Tnk1 Akr1b3 Ddt Tat Eef1e1 Akt1 Il16 Tcirg1 Chordc1 Folr1 Clpb Vwf Bcap31 Bbc3 Nr1h3 Ddb2 Stat6 Clgn Paxip1 Mov10 Rhoc Ciao3 Daxx Tmem161a Braf Axl Tgfb1 Shh Alkbh7 Prkra Baz1b Mcm2 Il17ra P…
32	Rhythmic behavior	Th Naglu Ncoa2 Adora2a Id2 Nr1d1 Nr1d2 Opn4 Drd3 Htr7 Oprl1 Chrnb2 Npy2r Per3 Mtor Star Drd2 Hcrtr2 Gabrb3 Adrb1 Pmch Ciart Six3 Ptger4 Adora1 Ankfn1 Gpr157 Gm4737 Lepr Btbd9 Nlgn1 Nps
205	Rhythmic process	Ngfr Th Pparg Serpinf1 Oprm1 Sp1 Nkx2-1 Naglu Kmt2a Axl Relb Crtc1 Has1 Stat5a Ppp1cc Zp3 Ncoa2 Id3 Trpm2 Prox1 Ppp1cb Mmp7 Ahr Esr1 Cdk1 Sirt1 Egfr Adora2a Ddc Rack1 Adcy1 Srebf1 Nampt Map2k6 Id2 Ncoa1 Hnf1b Ddx5 Nos2 Slc6a4 Nr1d1 Per1 Top2a Stat5b Esr2 Nr1d2 Sftpa1 Opn4 Enox1 Fbxl3 Ppara Enpp2 Crebbp Fbxl6 Prkdc Drd3 Adipoq Adamts1 Dyrk1a Fbxl17 Sik1 Ddb1 Fas Htr7 Grk2 Maged1 Csnk1d Nfkb2 Huwe1…
495	Sexual reproduction	Scmh1 Wnt3 Th Glra1 Dnmt3l Hoxa10 Slc26a3 Cct3 Klhl10 Akt1 Folr1 Septin7 Bcap31 Clgn Bmp8b Axl Tgfb1 Shh Mea1 Stk11 Foxj2 Atp8b3 Bax Fancl Stat3 Zp3 Chd5 Kit Spo11 Ncoa2 Nr2c2 Crkl Kmt2b Ggt1 Bbs1 Ihh B4galnt1 Hspa1l Atp1a4 Lrrc8a Ppp2r1a Tssk4 Rad51c Cct4 Zmiz1 Cabs1 Brme1 Rnf151 Ncaph2 Tppp2 Spatc1l Tex15 Spire2 Tex14 Asz1 Zfp296 Sptbn4 Ttll5 Etv5 Ehmt2 Dedd Mertk Tbp Sirt2 Mov10l1 Cd46 Nlrp14 …
56	Somatic diversification of immune receptors	Icosl Mcm3ap Supt6 Stat6 Paxip1 Tgfb1 Msh6 Il27ra Rnf168 Atad5 Cd40 Tcf3 Yy1 Bcl6 Prkdc Tfrc Parp3 Msh2 Thoc1 Ndfip1 Hspd1 Ptprc Dclre1c Tnfsf4 Samhd1 Ctnnbl1 Adar Nbn Exosc3 Slc15a4 Pagr1a Swap70 Mlh1 Rag2 Polq Rif1 Foxp3 Exo1 Dcaf1 Aicda Clcf1 Ccr6 Shld2 Trp53bp1 Shld1 Kmt5b Bcl11b Lig4 Nsd2 Kmt5c Rag1 Hmgb1 Tnfsf13 Rnf8 Exosc6 Shld3
86	Synaptic vesicle exocytosis	Braf Grik5 Ppfia3 Cacna1b Napa Snap47 Git1 Cacna1d Cadps2 Adora2b Gipc1 Stxbp5 Adora2a Adcy1 Doc2b Trim9 Scrib Stxbp5l Prepl Grm8 Syt4 Camk2a Syt7 Htr7 Apba1 Drd4 Stxbp1 Chrna4 Pfn2 Syt6 Chrnb2 Unc13b Cdk5 Dvl1 Atp2a2 P2rx7 Wnt7a Erc1 Apba2 Chrna7 Stx1b Ctbp2 Syt8 Syp Chrna6 Bace1 Drd2 Chrna3 Cspg5 Rims3 Cplx1 Adra2a Vps18 Cacna1a Unc13a Htr2a Chrna5 Lrrk2 Rims2 Dgki Grin3a Cplx3 Erc2 Stx3 Cnr1 P…
1119	System process	Tbx2 Ngfr Th Scnn1g Glra1 Lck Acvrl1 Zfp385a Itga5 Sez6 Serpinf1 Oprm1 Dbh Hip1r Scn4a Ramp2 Hpn Nkx2-1 Itga3 Sgca Jup Akr1b3 Akt1 Kcnh6 Taco1 Npas1 Kmt2a Tmem25 Unc119 Mybpc3 Nr1h3 Braf Tiam1 Tgfb1 Grin2d Lamb1 Apoe Prkar2b Cdkn1b Klf4 Slc2a3 Sh3gl1 Dlgap1 Grik5 Ncstn Crhr2 Cyp4f18 Crtc1 Grm3 Cacna1b Lpcat3 Pde1c Aqp1 Eif2ak4 Wdr1 Ccn4 Man2b1 Corin Slc1a3 Cic Mef2c Tmod4 Kit Gata6 Ctns Trpv1 Inp…
33	T cell selection	Loxl3 Aire Foxn1 Stat6 Braf Tgfb1 Shh Stk11 Stat3 Rhoa Srf Gata3 Dock2 Gli3 Irf4 Syk Ctsl Cd4 Cd74 Fas Zap70 Ptprc Il6ra Mtor Otud5 Cd3e Cyld Itpkb Foxp3 Bcl11b Themis Btnl1 Skint1
338	Taxis	Ngfr Wnt3 Cdh4 Sema4f Sema6b Nkx2-1 Mnx1 Ddt Il16 Smo Tiam1 Tgfb1 Shh Il17ra Efnb3 Akt2 Evx1 Kit Tnfsf14 Ephb3 Crkl Vax1 Epha2 Rhoa Fzd3 Nfib Bmp7 Trpm2 Met Trpv4 Csf1 Hoxa2 Ager Gata3 Lama5 Lbp Etv4 Crk C1qbp Lhx1 Scn1b Lhx9 Sema6a Lama2 Mypn Unc5b Dock2 Nrcam Id2 Itgb3 Nup85 Myh10 Ntn1 Ttc8 Chga Evl Gli3 Sema4d Syk Ptch1 Pde4d Fgf10 Fezf2 Opn4 Zswim8 Bmp4 Sema3g Prkcd Wnt5a Tnfsf11 Dpysl2 Ednrb…
21	Tolerance induction	Aire Tgfb1 Blk Tnfaip3 Havcr2 Acod1 Cd86 Icos Pdcd1 Ido1 Cd3e Tgfbr2 Foxj1 Xkr8 Foxp3 C3ar1 Lyn Phlpp1 Ccr4 Hmgb1 H2-T23

## Sheet: SD_GeneOntology
N	High level GO category	Genes
236	Establishment of localization	Clcn4 Csn3 Fbxo7 Use1 Kcnn1 Cacnb3 Crot Ikbkg Dgkq Prlr Ddx39a Cnga2 P2rx5 Slc34a3 Cyba Slc5a6 Cyp27b1 Htr3b Wnt3a Tmem175 Atad1 Pkd2l2 Slc25a11 Map2 Slamf1 Xk Nfe2l2 Med1 Mfsd3 Ffar3 Lrp11 Cry1 Slc5a4a Fabp6 Gabrg2 Pctp Pik3cg Slc26a4 Rffl P2rx1 Slc35b1 Sel1l Sec23a Abcd4 Prl Drd1 Mctp1 Ocln Erbin Slc35f4 Spcs1 Fgf9 Cacna2d3 Lcp1 Npr3 Myc Has2 Csnk1e Samm50 Apod Nectin3 Tfg P2rx6 Dlg1 Gsk3b Ahsg…
208	Regulation of biological quality	Hoxb6 Dlg3 Smarcb1 Csn3 Fbxo7 Cacnb3 Il7r Ikbkg Pax2 Ulk2 Dgkq Prlr Cnga2 P2rx5 Slc34a3 Cyba Cyp27b1 Htr3b Wnt3a Dazl Tmem175 Atad1 Map2 Xk Nfe2l2 Cd34 Med1 Abi3 Ffar3 Iyd Popdc3 Cry1 Cnot2 Cnot6 Cdkl3 Gabrg2 Acaca Pik3cg Rdh14 Slc26a4 Taf15 P2rx1 Prl Drd1 Erap1 Mctp1 Ocln Erbin Plau Npr3 Cma1 Myc Has2 Rrn3 P2rx6 Dlg1 Gsk3b Ahsg Hrg Pros1 Noct Bsg Lnpep Slc25a27 Cyp1b1 Lhcgr Hspa9 Osbp Rin1 Tasl …
205	Regulation of response to stimulus	Mid2 Smarcb1 Mapk7 Fbxo7 Cacnb3 Il7r Ikbkg Dgkq Prlr P2rx5 Pdc Kptn Cyba Cyp27b1 Wnt3a Slamf1 Nfe2l2 Cd34 Med1 Abi3 Mtmr4 Ffar3 Cry1 Ptprr Cnot2 Pik3cg Rffl Mbip Fut8 Prl Dek Mctp1 Dhfr Erbin Plau Pspc1 Fgf9 Gpc5 Scel Cma1 Myc Tab1 Csnk1e Apod Snai2 Rrn3 Dlg1 Gsk3b Ahsg Hrg Pros1 Ivns1abp Efhb Cyp1b1 Lhcgr Ift140 Sting1 Mzb1 Hbegf Asah2 Trim8 Tasl Gdf11 Xiap Uimc1 Cxcr2 Xrcc5 Itga6 Fshb Bcl2l11 A…
186	Response to stress	Mid2 Mapk7 Fbxo7 Chaf1a Il7r Ikbkg Ulk2 Msh4 Kptn Cyba Cyp27b1 Wnt3a Slamf1 Nfe2l2 Cd34 Med1 Abi3 Dpep1 Ffar3 Lrp11 Cry1 Pik3cg Smc6 Tlk2 P2rx1 Sel1l Mbip Fut8 Prl Dek Drd1 Mctp1 Polk Dhfr Plau Pspc1 Lcp1 Cma1 Rad1 Rad21 Myc Has2 Apod Naprt Snai2 Dlg1 Gsk3b Ahsg Hrg Pros1 Chaf1b Slc25a27 Cyp1b1 Sting1 Hspa9 Ercc3 Hbegf Trim8 Tasl Shmt2 Cyp2e1 Xiap Uimc1 Nabp1 Tmeff2 Cxcr2 Xrcc5 Ptprn Gsn Bcl2l11 …
171	Cellular component biogenesis	Smarcb1 Nsun5 Chaf1a Ikbkg Dgkq Prlr Psmd4 Cyba Taf7l Wnt3a Tmem175 Naf1 Map2 Cd34 Ro60 Abi3 Fmc1 Cnot2 Cnot6 Gabrg2 Acaca Shmt1 Marveld2 Ocln Cenpk Otx2 Lcp1 Rad21 Ndufb9 Has2 Samm50 Apod Snai2 Rrn3 Tfg Dlg1 Gsk3b Ahsg Hrg Psmg1 Chaf1b Noct Ift140 Sting1 Mzb1 Hspa9 Psmg2 Cdh9 Shmt2 Iscu Nop58 Ormdl1 Tmeff2 Xrcc5 Stam Yme1l1 Gsn Itga6 Nat10 Trpm7 Bcl2l11 Rab5if Gpsm2 Srsf10 Tal1 Gnl2 Rilpl2 Sds E…
168	Regulation of signaling	Mid2 Smarcb1 Mapk7 Cacnb3 Il7r Ikbkg Dgkq Prlr Pdc Kptn Cyba Cyp27b1 Wnt3a Atad1 Slamf1 Nfe2l2 Med1 Ffar3 Cry1 Ptprr Cnot2 Pik3cg Rffl P2rx1 Mbip Prl Drd1 Mctp1 Erbin Plau Fgf9 Gpc5 Scel Myc Tab1 Csnk1e Apod Snai2 Rrn3 Dlg1 Gsk3b Ahsg Hrg Ivns1abp Efhb Cyp1b1 Lhcgr Ift140 Mzb1 Hbegf Osbp Rin1 Asah2 Trim8 Tasl Gdf11 Xiap Itga6 Fshb Bcl2l11 Arfgap1 Tti1 Dhx36 Ptpn22 Rnf220 Ski Htra3 Ppargc1a P2rx2 …
152	Macromolecule localization	Mid2 Dlg3 Fbxo7 Use1 Cacnb3 Crot Hdgf Ddx39a Kptn Wnt3a Atad1 Map2 Med1 Abi3 Cry1 Fabp6 Pctp Slc26a4 Efr3b Rffl Sel1l Sec23a Abcd4 Drd1 Erbin Spcs1 Fgf9 Lcp1 Gpc5 Rad21 Csnk1e Samm50 Apod Nectin3 Dlg1 Gsk3b Bsg Lhcgr Ift140 Hspa9 Ercc3 Osbp Trim8 Dusp21 Msr1 Banp Chm Taf3 Nop58 Ptprn Klhl20 Stam Gsn Scp2d1 Arfgap1 Sucnr1 Dhx36 Ptpn22 Gpsm2 Slc27a3 Cyp7a1 Rufy3 Rilpl2 Pla2g1b Erp29 Yif1b Aqp8 Chp2…
152	Regulation of multicellular organismal process	Lhx2 Tcf7 Nsun5 Mapk7 Fbxo7 Cacnb3 Il7r Ulk2 Prlr P2rx5 Cyba Cyp27b1 Wnt3a Map2 Slamf1 Nfe2l2 Cd34 Med1 Mtmr4 Ffar3 Cry1 Ptprr Cnot2 Cdkl3 Efemp1 Pik3cg P2rx1 Foxg1 Prl Drd1 Erap1 Erbin Plau Fgf9 Npr3 Cma1 Myc Has2 Apod Snai2 Dlg1 Gsk3b Eaf2 Ahsg Hrg Pros1 Noct Bsg Lnpep Cyp1b1 Sting1 Hspa9 Hbegf Itgb8 Atp5a1 Ifitm5 Cxcr2 Xrcc5 Prg3 Fshb Gatm Bcl2l11 Mfn1 Dhx36 Ptpn22 Decr1 Tal1 Trim63 Ski Ppargc…
150	Regulation of molecular function	Lhx2 Mid2 Adora3 Dlg3 Smarcb1 Mapk7 Fbxo7 Cacnb3 Ikbkg Pax2 Dgkq Prlr Cyba Cyp27b1 Htr3b Wnt3a Map2 Slamf1 Psmd3 Dpep1 Pik3cg Adcy3 Rffl P2rx1 Sec23a Mbip Drd1 Dhfr Erbin Dnajc9 Plau Npr3 Myc Tab1 Csnk1e Dlg1 Gsk3b Ahsg Hrg Efhb Cyp1b1 Lhcgr Sting1 Hbegf Rin1 Ccnj Trim8 Chm Taf3 Iscu Xiap Xrcc5 Serpinb11 Rgl1 Gsn Itga6 Fshb Bcl2l11 Cst9 Arfgap1 Ptpn22 Gpsm2 Cdkn2c Plaa Ski Ppargc1a Tmem106b Pzp F…
147	Regulation of localization	Adora3 Use1 Cacnb3 Dgkq P2rx5 Cyba Htr3b Wnt3a Atad1 Map2 Slamf1 Nfe2l2 Abi3 Dpep1 Ffar3 Cry1 Ptprr Efemp1 Pik3cg Slc26a4 Rffl P2rx1 Prl Drd1 Mctp1 Ocln Plau Fgf9 Cacna2d3 Lcp1 Gpc5 Myc Has2 Csnk1e Apod Snai2 Dlg1 Gsk3b Ahsg Hrg Pros1 Bsg Slc25a27 Efhb Cyp1b1 Lhcgr Hbegf Osbp Trim8 Msr1 Atp5a1 Iscu Tmeff2 Cxcr2 Opn3 Stam Gsn Itga6 Scp2d1 Arfgap1 Dhx36 Ptpn22 Gpsm2 Pip4p2 Dnajc6 Plaa Slc30a2 Pparg…
147	Cellular localization	Mid2 Dlg3 Fbxo7 Use1 Cacnb3 Ikbkg Dgkq Hdgf Ddx39a P2rx5 Kptn Cyba Wnt3a Atad1 Map2 Med1 Abi3 Pik3cg Efr3b Rffl P2rx1 Sel1l Sec23a Abcd4 Drd1 Mctp1 Erbin Spcs1 Fgf9 Lcp1 Gpc5 Rad21 Csnk1e Samm50 Apod Nectin3 Tfg Dlg1 Gsk3b Bsg Lhcgr Ift140 Hspa9 Osbp Trim8 Dusp21 Banp Atp5a1 Chm Taf3 Iscu Klhl20 Stam Gsn Scp2d1 Mfn1 Dhx36 Ptpn22 Gpsm2 Dnajc6 Plaa Srsf10 Slc30a2 Rufy3 Rilpl2 P2rx2 Tmem106b Erp29 S…
146	Response to external stimulus	Lhx2 Mid2 Cacnb3 Il7r Pax2 Ulk2 Prlr P2rx5 Kptn Cyba Cyp27b1 Wnt3a Pkd2l2 Slamf1 Nfe2l2 Cd34 Med1 Dpep1 Ffar3 Lrp11 Cry1 Pik3cg Foxg1 Prl Erbin Plau Otx2 Pspc1 Scel Cma1 Myc Snai2 Gsk3b Ahsg Hrg Pros1 Noct Ivns1abp Bsg Sting1 Hbegf Trim8 Tasl Itgb8 Shmt2 Cyp2e1 Cxcr2 Xrcc5 Opn3 Gsn Strbp Itga6 Gatm Cst9 Car3 Sucnr1 Dhx36 Ptpn22 Plaa Ppargc1a Plac8 Pla2g1b C8b Asns Klrc1 Psma1 Cd37 Fgfr2 Stk26 Grp…
143	Anatomical structure morphogenesis	Lhx2 Hoxb6 Tcf7 Dlg3 Mapk7 Il7r Angptl2 Pax2 Ulk2 Wnt3a Map2 Xk Nfe2l2 Cd34 Med1 Abi3 Cnot2 Cdkl3 Efemp1 Pik3cg Lratd1 Slc26a4 Foxg1 Erap1 Irx4 Plau Otx2 Fgf9 Cma1 Myc Has2 Tab1 Nectin3 Snai2 Dlg1 Gsk3b Hrg Bsg Gcm1 Cyp1b1 Ift140 Hbegf Zfand5 Itgb8 Gdf11 Ifitm5 Tmeff2 Cxcr2 Pou2f1 Itga6 Elf5 Bcl2l11 Mfn1 Dhx36 Enpep Plaa Tal1 Ppargc1a Glmn Rufy3 Rilpl2 Tmem106b Tspan12 Tgfb1i1 Tead2 Fgfr2 Hdac6 M…
140	Regulation of developmental process	Lhx2 Tcf7 Nsun5 Mapk7 Fbxo7 Il7r Ulk2 Prlr P2rx5 Cyp27b1 Wnt3a Map2 Xk Nfe2l2 Cd34 Med1 Abi3 Cnot2 Cdkl3 Efemp1 Foxg1 Prl Erap1 Fgf9 Cma1 Myc Has2 Snai2 Dlg1 Gsk3b Eaf2 Ahsg Hrg Noct Gcm1 Cyp1b1 Hspa9 Dpf2 Msr1 Itgb8 Gdf11 Ifitm5 Cxcr2 Xrcc5 Fshb Elf5 Bcl2l11 Mfn1 Dhx36 Plaa Tal1 Ski Ppargc1a Rufy3 Plac8 Tmem106b Tspan12 Tgfb1i1 Tead2 Cd40lg Hdac6 Msn Dcx Mtm1 Plxna3 Adrb3 Slc25a4 Cbln1 Cdh5 Ccsa…
132	Catabolic process	Mid2 Fbxo7 Gmpr2 Crot Ikbkg Ulk2 Psmd4 Cyp27b1 Dazl Dhdh Nfe2l2 Psmd3 Mtmr4 Dpep1 Fmc1 Pah Cnot2 Cnot6 Rnf130 Shmt1 Pik3cg Nt5c1b Taf15 Cdc27 Tlk2 Rffl Ube2g1 Sel1l Abcd4 Erap1 Myc Csnk1e Gsk3b Noct Lnpep Cyp1b1 Hagh Mtpap Sting1 Etf1 Lipn Lipk Asah2 Trim8 Banp Shmt2 Acadl Klhl20 Stam Yme1l1 Acbd5 Dpp7 Bcl2l11 Aadac Dhx36 Etfdh Ptpn22 Ctso Enpep Uox Decr1 Cyp7a1 Plaa Ppargc1a Glmn Klhl8 Pla2g1b T…
119	Cell population proliferation	Lhx2 Adora3 Tcf7 Smarcb1 Il7r Pax2 Prlr Cyba Cyp27b1 Wnt3a Slamf1 Cd34 Med1 Fmc1 Cnot6 Efemp1 Foxg1 Prl Plau Fgf9 Npr3 Shcbp1 Myc Has2 Apod Snai2 Rrn3 Dlg1 Gsk3b Eaf2 Btg3 Hrg Psmg1 Slc25a27 Cyp1b1 Mzb1 Hbegf Gdf11 Shmt2 Atp5a1 Cxcr2 Xrcc5 Ptprn Yme1l1 Fshb Cops2 Ptpn22 Enpep Cdkn2c Tal1 Ski Ppargc1a Gnrhr Glmn Plac8 Pla2g1b Rerg Cd37 Fgfr2 Chp2 Cd40lg Msn Grpr Irak1 Txnl4b Cdh5 Nr2e3 Csk Ift57 A…
117	Immune system process	Mid2 Hoxb6 Tcf7 Fbxo7 Gmpr2 Cacnb3 Il7r Ikbkg Cyba Cyp27b1 Wnt3a Slamf1 Nfe2l2 Cd34 Med1 Ro60 Dpep1 Ffar3 Pik3cg Erap1 Erbin Pspc1 Lcp1 Myc Apod Dlg1 Gsk3b Hrg Bsg Sting1 Mzb1 Hspa9 Dpf2 Trim8 Tasl Itgb8 Shmt2 Cxcr2 Xrcc5 Gsn Prg3 Itga6 Fshb Bcl2l11 Cst9 Sucnr1 Dhx36 Ptpn22 Tal1 Kmt2e Tec Glmn Plac8 Pla2g1b C8b Klrc1 Psma1 Cd37 Dock11 Cd40lg Msn Irak1 Ilf3 Irak1bp1 Csk Alas1 Trim59 Sos2 Sppl2b Tr…
112	Locomotion	Lhx2 Adora3 Fbxo7 Aamp Taf7l Wnt3a Slamf1 Nfe2l2 Cd34 Abi3 Dpep1 Ptprr Efemp1 Pik3cg Lratd1 Adcy3 Rffl Foxg1 Fut8 Drd1 Mctp1 Plau Otx2 Fgf9 Lcp1 Gpc5 Myc Has2 Apod Snai2 Gsk3b Hrg Bsg Cyp1b1 Hbegf Zfand5 Efhc2 Itgb8 Atp5a1 Tmeff2 Cxcr2 Itga6 Sucnr1 Ptpn22 Enpep Plaa Ppargc1a Rufy3 Stk26 Hdac6 Msn Dcx Plxna3 Plat Cdh5 Ccsap Arid2 Ptgdr2 Gpc1 Acta2 Ccr7 Dock10 Ptk6 Abhd2 Chrm4 Ulk4 Htr2c Tspo Mgat3…
97	Cell motility	Adora3 Aamp Taf7l Slamf1 Nfe2l2 Cd34 Abi3 Dpep1 Ptprr Efemp1 Pik3cg Lratd1 Adcy3 Rffl Foxg1 Fut8 Drd1 Mctp1 Plau Fgf9 Lcp1 Gpc5 Myc Has2 Apod Snai2 Gsk3b Hrg Bsg Cyp1b1 Hbegf Zfand5 Efhc2 Itgb8 Atp5a1 Tmeff2 Cxcr2 Itga6 Ptpn22 Enpep Plaa Ppargc1a Rufy3 Stk26 Hdac6 Msn Dcx Plxna3 Plat Cdh5 Ccsap Arid2 Gpc1 Acta2 Ccr7 Dock10 Ptk6 Abhd2 Ulk4 Tspo Mgat3 Ppp2r3a Bmerb1 Shroom2 Clec14a Mmp10 Cxcr5 Scrt…
97	Localization of cell	Adora3 Aamp Taf7l Slamf1 Nfe2l2 Cd34 Abi3 Dpep1 Ptprr Efemp1 Pik3cg Lratd1 Adcy3 Rffl Foxg1 Fut8 Drd1 Mctp1 Plau Fgf9 Lcp1 Gpc5 Myc Has2 Apod Snai2 Gsk3b Hrg Bsg Cyp1b1 Hbegf Zfand5 Efhc2 Itgb8 Atp5a1 Tmeff2 Cxcr2 Itga6 Ptpn22 Enpep Plaa Ppargc1a Rufy3 Stk26 Hdac6 Msn Dcx Plxna3 Plat Cdh5 Ccsap Arid2 Gpc1 Acta2 Ccr7 Dock10 Ptk6 Abhd2 Ulk4 Tspo Mgat3 Ppp2r3a Bmerb1 Shroom2 Clec14a Mmp10 Cxcr5 Scrt…
93	Response to endogenous stimulus	Mapk7 Pax2 Prlr Cyba Cyp27b1 Htr3b Wnt3a Nfe2l2 Med1 Mtmr4 Ffar3 Cry1 Cnot2 Gabrg2 Acaca Shmt1 Pik3cg Fut8 Prl Drd1 Fgf9 Shcbp1 Myc Has2 Tab1 Csnk1e Snai2 Gsk3b Ahsg Bsg Lhcgr Mzb1 Itgb8 Ptprn Fshb Gatm Bcl2l11 Ptpn22 Trim63 Ski Htra3 Ppargc1a Gnrhr Asns Rerg Fkbp4 Aqp8 Tgfb1i1 Fgfr2 Taf1 Cdh5 Sesn3 Acat1 Gnb5 Csk Gpc1 Ugt2b1 Ddx11 Ptger2 H2az1 Ccr7 Abhd2 Chrm4 Ripk2 Htr2c Serpina12 Tspo Spidr Wf…
88	System process	Nsun5 Cacnb3 Cnga2 P2rx5 Pdc Cyba Slc5a6 Htr3b Atad1 Cd34 Mtmr4 Ffar3 Cry1 Gabrg2 Adcy3 P2rx1 Drd1 Erap1 Marveld2 Ocln Npr3 Myc Has2 Snai2 P2rx6 Dlg1 Gsk3b Lnpep Lhcgr Hbegf Zfand5 Rin1 Maged2 Cxcr2 Gsn Gatm Trpm7 Sucnr1 Enpep Gnat3 Trim63 Ppargc1a P2rx2 Grpr Adrb3 Slc25a4 Cbln1 Irx5 Cdh5 Rtp1 Acta2 Rab3gap1 Cnnm4 Ptger2 Uts2r Sgcz Gjb6 Ulk4 Htr2c Kcnj2 Ncmap Dmd Adra2c Ar Fgfbp3 Bdnf Ccr2 Gja10 …
85	Reproduction	Tssk3 Tcf7 Prlr Msh4 Cyp27b1 Taf7l Dazl Adam19 Med1 Adcy3 Tlk2 P2rx1 Prl Drd1 Plau Fgf9 Rad1 Rad21 Myc Has2 Nectin3 Dlg1 Eaf2 Ahsg Bsg Gcm1 Lhcgr Prss21 Maged2 Dach2 Strbp Fshb Bcl2l11 Rtf2 Dhx36 Dmrtb1 Rad54l Tpst2 Fkbp4 Pzp Atrx Cdx4 Plat Irx5 Egln1 Crtap Cep63 Fndc3a Ccdc182 Ptgdr2 Irf2bpl Rnf38 Tcfl5 Taf4 Abhd2 Arid4b Slco4c1 Sox3 Adra2c Tmprss12 Ar Csnk2a2 Tssk6 H1f7 Septin6 Gja10 Ghsr Prdm9…
85	Reproductive process	Tssk3 Tcf7 Prlr Msh4 Cyp27b1 Taf7l Dazl Adam19 Med1 Adcy3 Tlk2 P2rx1 Prl Drd1 Plau Fgf9 Rad1 Rad21 Myc Has2 Nectin3 Dlg1 Eaf2 Ahsg Bsg Gcm1 Lhcgr Prss21 Maged2 Dach2 Strbp Fshb Bcl2l11 Rtf2 Dhx36 Dmrtb1 Rad54l Tpst2 Fkbp4 Pzp Atrx Cdx4 Plat Irx5 Egln1 Crtap Cep63 Fndc3a Ccdc182 Ptgdr2 Irf2bpl Rnf38 Tcfl5 Taf4 Abhd2 Arid4b Slco4c1 Sox3 Adra2c Tmprss12 Ar Csnk2a2 Tssk6 H1f7 Septin6 Gja10 Ghsr Prdm9…
80	Biological adhesion	Igsf5 Dlg3 Mapk7 Il7r Prlr Wnt3a Adam19 Slamf1 Cd34 Plau Has2 Apod Nectin3 Snai2 Dlg1 Gsk3b Hrg Bsg Cyp1b1 Itgb8 Itga7 Cdh9 Tmeff2 Gsn Itga6 Trpm7 Bcl2l11 Ptpn22 Mpdz Glmn Itgam Cd40lg Msn Irak1 Plxna3 Cbln1 Cdh5 Clstn2 Fndc3a Nfkbiz Lrfn5 Ccr7 Siglecf Cdsn Ajap1 Cdh18 Ripk2 Egflam Lrfn4 Dmd Cldn12 Cdh19 Pcdhb16 Jaml Ifnb1 Ccr2 Cxcr3 Lrrc4c Amigo1 Spn Epha3 Atrnl1 Cntn1 Fut9 Cldn17 Bcl2 Cela2a Nt…
80	Cell adhesion	Igsf5 Dlg3 Mapk7 Il7r Prlr Wnt3a Adam19 Slamf1 Cd34 Plau Has2 Apod Nectin3 Snai2 Dlg1 Gsk3b Hrg Bsg Cyp1b1 Itgb8 Itga7 Cdh9 Tmeff2 Gsn Itga6 Trpm7 Bcl2l11 Ptpn22 Mpdz Glmn Itgam Cd40lg Msn Irak1 Plxna3 Cbln1 Cdh5 Clstn2 Fndc3a Nfkbiz Lrfn5 Ccr7 Siglecf Cdsn Ajap1 Cdh18 Ripk2 Egflam Lrfn4 Dmd Cldn12 Cdh19 Pcdhb16 Jaml Ifnb1 Ccr2 Cxcr3 Lrrc4c Amigo1 Spn Epha3 Atrnl1 Cntn1 Fut9 Cldn17 Bcl2 Cela2a Nt…
76	Immune response	Mid2 Cacnb3 Il7r Cyba Cyp27b1 Slamf1 Med1 Ffar3 Erap1 Erbin Pspc1 Lcp1 Myc Hrg Sting1 Trim8 Tasl Itgb8 Shmt2 Cxcr2 Xrcc5 Gsn Prg3 Cst9 Sucnr1 Dhx36 Ptpn22 Tec Plac8 Pla2g1b C8b Klrc1 Psma1 Cd37 Dock11 Cd40lg Irak1 Ilf3 Irak1bp1 Csk Trim59 Sppl2b Trim13 Nfkbiz Gramd4 Otud4 Ccr7 Polr3k Ptk6 Btnl9 Tlr8 Ripk2 Tlr1 Fpr1 Irgm1 Cxcr5 Cxcr1 Ifnb1 Ccr2 Cxcr3 Spn Cysltr1 Pla2g4a Tcim Bcl2 H2-K1 Rap1a Trim7…
76	Response to biotic stimulus	Mid2 Il7r Prlr Cyba Cyp27b1 Slamf1 Med1 Abi3 Prl Erbin Pspc1 Myc Gsk3b Hrg Noct Ivns1abp Sting1 Trim8 Tasl Itgb8 Shmt2 Cyp2e1 Xrcc5 Gsn Bcl2l11 Cst9 Car3 Dhx36 Ptpn22 Plaa Ppargc1a Plac8 Pla2g1b C8b Klrc1 Cd37 Fgfr2 Cd40lg Grpr Irak1 Il10ra Ilf3 Cyp1a2 Trim59 Trim13 Thrsp Acta2 Ugt2b1 Otud4 Ptger2 Ccr7 Polr3k Ptk6 Gjb6 Tlr8 Ripk2 Tspo Tlr1 Irgm1 Ifnb1 Ghsr Spn Gpc3 Bcl2 H2-K1 Trim75 Map3k5 Ifi204…
76	Biological process involved in interspecies interaction between organisms	Mid2 Smarcb1 Il7r Ulk2 Prlr Cyba Cyp27b1 Slamf1 Med1 Prl Erbin Pspc1 Myc Hrg Noct Ivns1abp Bsg Sting1 Trim8 Tasl Itgb8 Shmt2 Cyp2e1 Xrcc5 Gsn Bcl2l11 Cst9 Car3 Dhx36 Ptpn22 Plaa Ppargc1a Plac8 Pla2g1b C8b Klrc1 Cd37 Fgfr2 Irak1 Il10ra Ilf3 Cyp1a2 Fbxl2 Trim59 Trim13 Thrsp Acta2 Ugt2b1 Otud4 Ptger2 Ccr7 Polr3k Ptk6 Gjb6 Tlr8 Ripk2 Tspo Tlr1 Irgm1 Ifnb1 Ghsr Spn Gpc3 Bcl2 Ntrk3 H2-K1 Tmprss11d Trim…
71	Regulation of locomotion	Adora3 Fbxo7 Wnt3a Slamf1 Nfe2l2 Abi3 Dpep1 Ptprr Efemp1 Pik3cg Rffl Drd1 Mctp1 Plau Fgf9 Myc Has2 Apod Snai2 Gsk3b Hrg Bsg Cyp1b1 Hbegf Atp5a1 Tmeff2 Cxcr2 Itga6 Sucnr1 Ptpn22 Plaa Ppargc1a Rufy3 Stk26 Hdac6 Msn Plxna3 Cdh5 Ccsap Arid2 Acta2 Ccr7 Dock10 Abhd2 Chrm4 Ulk4 Htr2c Mgat3 Ppp2r3a Bmerb1 Mmp10 Scrt1 P2ry6 Ccr2 Cxcr3 Ghsr Spn Fut9 Zfp580 Bcl2 Ntrk3 Ntng1 Scrt2 Prcp Erbb4 Itgb1bp1 Mysm1 N…
69	Response to other organism	Mid2 Il7r Prlr Cyba Cyp27b1 Slamf1 Med1 Prl Erbin Pspc1 Myc Hrg Noct Ivns1abp Sting1 Trim8 Tasl Itgb8 Shmt2 Cyp2e1 Xrcc5 Gsn Cst9 Car3 Dhx36 Ptpn22 Plaa Ppargc1a Plac8 Pla2g1b C8b Klrc1 Cd37 Fgfr2 Irak1 Il10ra Ilf3 Cyp1a2 Trim59 Trim13 Thrsp Acta2 Ugt2b1 Otud4 Ptger2 Ccr7 Polr3k Ptk6 Gjb6 Tlr8 Ripk2 Tspo Tlr1 Irgm1 Ifnb1 Ghsr Spn Gpc3 Bcl2 H2-K1 Trim75 Map3k5 Ifi204 Wipf1 Msrb1 Seh1l Lsm5 Ifna9 C…
67	Regulation of immune system process	Tcf7 Fbxo7 Cacnb3 Il7r Cyba Wnt3a Slamf1 Med1 Ffar3 Erbin Pspc1 Myc Apod Dlg1 Gsk3b Hrg Sting1 Mzb1 Hspa9 Tasl Cxcr2 Xrcc5 Fshb Dhx36 Ptpn22 Tal1 Tec Glmn C8b Klrc1 Psma1 Cd37 Cd40lg Msn Irak1 Csk Sos2 Sppl2b Nfkbiz Lrfn5 Gramd4 Otud4 Ccr7 Lrrc17 Btnl9 Tlr8 Ripk2 Tlr1 Fpr1 Irgm1 Ifnb1 Ccr2 Cxcr3 Spn Fut9 Zfp580 Pla2g4a Tcim Bcl2 H2-K1 Mysm1 Rap1a Evi2 Ifi204 Il4i1 Skint8 C1rb
64	Developmental process involved in reproduction	Tssk3 Tcf7 Prlr Msh4 Cyp27b1 Taf7l Dazl Adam19 Med1 Tlk2 Fgf9 Myc Nectin3 Dlg1 Eaf2 Ahsg Bsg Gcm1 Lhcgr Prss21 Dach2 Strbp Fshb Bcl2l11 Rtf2 Dhx36 Dmrtb1 Fkbp4 Atrx Cdx4 Irx5 Egln1 Crtap Fndc3a Ccdc182 Irf2bpl Rnf38 Tcfl5 Taf4 Abhd2 Arid4b Slco4c1 Sox3 Ar Csnk2a2 Tssk6 H1f7 Septin6 Ghsr Prdm9 Junb Nanos3 Lrguk Pla2g4a Bcl2 Mamld1 Plac1 Qk Bmpr2 Gm14698 Ezhip Alkbh1 Mfsd14a Pcdhga4
60	Anatomical structure formation involved in morphogenesis	Lhx2 Mapk7 Angptl2 Wnt3a Nfe2l2 Cd34 Med1 Cnot2 Pik3cg Erap1 Plau Fgf9 Cma1 Snai2 Gsk3b Hrg Bsg Gcm1 Cyp1b1 Hbegf Itgb8 Cxcr2 Pou2f1 Elf5 Bcl2l11 Enpep Tal1 Glmn Tspan12 Tead2 Fgfr2 Dcx Cbln1 Cdh5 Egln1 Ugt8a Ift57 Gpc1 Fzd8 Cnnm4 Uts2r Ppp2r3a Ncmap Bmerb1 Clec14a Cd109 Ar Ccr2 Cxcr3 Ghsr Cysltr1 Junb Prcp Ccn6 Itgb1bp1 Hhip Bmpr2 Klhl41 Col22a1 Mfsd14a
58	Growth	Lhx2 Ulk2 Prlr P2rx5 Cyba Cyp27b1 Sertad1 Wnt3a Map2 Med1 Cdkl3 Plau Fgf9 Apod Dlg1 Gsk3b Eaf2 Ahsg Hrg Hbegf Gsn Cops2 Bcl2l11 Tal2 Cdkn2c Plaa Tec Rufy3 Plac8 Rerg Fgfr2 Hdac6 Atrx Dcx Mtm1 Plxna3 Adrb3 Slc25a4 Arid2 Ptk6 Uts2r Ppp2r3a Dmd Ar Taf9b Bdnf Ghsr Sertad3 Gpc3 Ghr Bcl2 Ntrk3 Plac1 Tmprss11d Erbb4 Bmpr2 Agtr2 Alkbh1
58	Multi-organism process	Tssk3 Msh4 Cyp27b1 Taf7l Dazl Med1 Adcy3 Tlk2 P2rx1 Prl Drd1 Plau Myc Nectin3 Bsg Lhcgr Prss21 Maged2 Strbp Bcl2l11 Dhx36 Dmrtb1 Tpst2 Fkbp4 Pzp Atrx Plat Crtap Fndc3a Ptgdr2 Tcfl5 Abhd2 Arid4b Slco4c1 Adra2c Tmprss12 Ar Csnk2a2 Tssk6 H1f7 Septin6 Gja10 Ghsr Prdm9 Junb Nanos3 Lrguk Pla2g4a Bcl2 Qk Bmpr2 Prl6a1 Gm14698 Ezhip Smcp Fam170b Mfsd14a Pcdhga4
58	Multi-organism reproductive process	Tssk3 Msh4 Cyp27b1 Taf7l Dazl Med1 Adcy3 Tlk2 P2rx1 Prl Drd1 Plau Myc Nectin3 Bsg Lhcgr Prss21 Maged2 Strbp Bcl2l11 Dhx36 Dmrtb1 Tpst2 Fkbp4 Pzp Atrx Plat Crtap Fndc3a Ptgdr2 Tcfl5 Abhd2 Arid4b Slco4c1 Adra2c Tmprss12 Ar Csnk2a2 Tssk6 H1f7 Septin6 Gja10 Ghsr Prdm9 Junb Nanos3 Lrguk Pla2g4a Bcl2 Qk Bmpr2 Prl6a1 Gm14698 Ezhip Smcp Fam170b Mfsd14a Pcdhga4
55	Regulation of cellular component biogenesis	Wnt3a Map2 Abi3 Cnot2 Cnot6 Lcp1 Has2 Apod Snai2 Dlg1 Gsk3b Hrg Ift140 Ormdl1 Tmeff2 Xrcc5 Stam Gsn Bcl2l11 Gpsm2 Tal1 Fkbp4 Dock11 Hdac6 Msn Mtm1 Cbln1 Cdh5 Ccsap Clstn2 Lrrc24 Kank4 Lrfn5 Rab3gap1 Frmd7 Lrrn3 Ccr7 Spidr Kank3 Lrfn4 Lingo2 Lrtm1 Ppm1e Bdnf Ubqln2 Amigo1 Ghsr Epha3 Ntrk3 Fnip2 Itgb1bp1 Nrg1 Arfgef1 Insm1 Rap1a
54	Response to abiotic stimulus	Cacnb3 Cyba Pkd2l2 Nfe2l2 Cd34 Ro60 Lrp11 Cry1 Tlk2 Drd1 Polk Plau Scel Rad1 Myc Snai2 Gsk3b Slc25a27 Ercc3 Uimc1 Nabp1 Xrcc5 Opn3 Gsn Strbp Dhx36 Rad54l Trim63 Ppargc1a Plac8 P2rx2 Tfec Asns Tgfb1i1 Cul4b Taf1 Irak1 Adrb3 Plat Egln1 Hyou1 Alas1 Trim13 Gjb6 Tlr8 Kcnj2 Tspo Spidr Dmd Gja10 Tcim Bcl2 Nrf1 Crnn
52	Multicellular organism reproduction	Tssk3 Msh4 Cyp27b1 Taf7l Dazl Med1 Tlk2 P2rx1 Prl Drd1 Plau Myc Has2 Nectin3 Bsg Lhcgr Prss21 Strbp Fshb Bcl2l11 Dhx36 Dmrtb1 Tpst2 Atrx Plat Crtap Fndc3a Ptgdr2 Tcfl5 Abhd2 Arid4b Slco4c1 Ar Csnk2a2 Tssk6 H1f7 Septin6 Gja10 Ghsr Prdm9 Junb Nanos3 Lrguk Pla2g4a Bcl2 Qk Bmpr2 Gm14698 Ezhip Smcp Mfsd14a Pcdhga4
51	Multicellular organismal reproductive process	Tssk3 Msh4 Cyp27b1 Taf7l Dazl Med1 Tlk2 P2rx1 Prl Drd1 Plau Myc Has2 Nectin3 Bsg Lhcgr Prss21 Strbp Fshb Bcl2l11 Dhx36 Dmrtb1 Atrx Plat Crtap Fndc3a Ptgdr2 Tcfl5 Abhd2 Arid4b Slco4c1 Ar Csnk2a2 Tssk6 H1f7 Septin6 Gja10 Ghsr Prdm9 Junb Nanos3 Lrguk Pla2g4a Bcl2 Qk Bmpr2 Gm14698 Ezhip Smcp Mfsd14a Pcdhga4
50	Cell cycle process	Fbxo7 Msh4 Cyp27b1 Dazl Med1 Cry1 Cdc27 Cenpk Rad1 Rad21 Myc Dlg1 Gsk3b Ercc3 Psmg2 Ccnj Efhc2 Nabp1 Nek6 Nat10 Bcl2l11 Rtf2 Gpsm2 Cdkn2c Rad54l Kmt2e Cul4b Atrx Ccsap Cep63 Pik3c3 Haus8 Ddx11 Stag1 Rmi2 Prc1 Gjc2 Csnk2a2 Ctdspl Cxcr5 Septin6 Map10 Prdm9 Tcim Bcl2 Insm1 Kiz Crnn Seh1l Btc
48	Sexual reproduction	Tssk3 Msh4 Taf7l Dazl Adcy3 Tlk2 P2rx1 Drd1 Plau Myc Nectin3 Bsg Lhcgr Prss21 Strbp Bcl2l11 Dhx36 Dmrtb1 Tpst2 Atrx Plat Crtap Fndc3a Ptgdr2 Tcfl5 Abhd2 Arid4b Slco4c1 Tmprss12 Ar Csnk2a2 Tssk6 H1f7 Septin6 Gja10 Ghsr Prdm9 Nanos3 Lrguk Pla2g4a Bcl2 Qk Gm14698 Ezhip Smcp Fam170b Mfsd14a Pcdhga4
47	Immune system development	Tcf7 Fbxo7 Gmpr2 Il7r Wnt3a Slamf1 Nfe2l2 Cd34 Med1 Ro60 Myc Gsk3b Hspa9 Dpf2 Itgb8 Xrcc5 Fshb Bcl2l11 Dhx36 Ptpn22 Tal1 Kmt2e Klrc1 Dock11 Cd40lg Alas1 Sos2 Nfkbiz Fzd8 Ccr7 Bpgm Lrrc17 Ripk2 Cd109 Cxcr5 Ifnb1 Ccr2 Spn Junb Gpc3 Tcim Bcl2 Mysm1 Evi2 Srp54a Il4i1 Ifna9
44	Developmental growth	Lhx2 Ulk2 Prlr P2rx5 Wnt3a Map2 Med1 Cdkl3 Plau Fgf9 Apod Dlg1 Gsk3b Hbegf Gsn Cops2 Bcl2l11 Tal2 Plaa Tec Rufy3 Plac8 Fgfr2 Hdac6 Atrx Dcx Mtm1 Plxna3 Adrb3 Slc25a4 Arid2 Ppp2r3a Dmd Ar Bdnf Ghsr Ghr Bcl2 Ntrk3 Plac1 Erbb4 Bmpr2 Agtr2 Alkbh1
40	Regulation of growth	Ulk2 P2rx5 Cyba Cyp27b1 Sertad1 Wnt3a Map2 Cdkl3 Fgf9 Dlg1 Gsk3b Eaf2 Ahsg Hrg Hbegf Bcl2l11 Cdkn2c Plaa Rufy3 Plac8 Rerg Dcx Mtm1 Plxna3 Adrb3 Slc25a4 Ptk6 Uts2r Ar Taf9b Bdnf Ghsr Sertad3 Gpc3 Ghr Bcl2 Ntrk3 Tmprss11d Erbb4 Bmpr2
38	Leukocyte activation	Tcf7 Fbxo7 Il7r Wnt3a Slamf1 Lcp1 Dlg1 Mzb1 Itgb8 Cxcr2 Gsn Prg3 Sucnr1 Ptpn22 Kmt2e Glmn Klrc1 Cd37 Dock11 Cd40lg Msn Csk Sos2 Nfkbiz Lrfn5 Fzd8 Ccr7 Ripk2 Tlr1 Cxcr5 Jaml Ifnb1 Ccr2 Spn Pla2g4a Bcl2 Il4i1 Ifna9
37	Regulation of cell adhesion	Mapk7 Il7r Prlr Wnt3a Adam19 Slamf1 Plau Has2 Apod Snai2 Dlg1 Gsk3b Hrg Cyp1b1 Gsn Itga6 Ptpn22 Glmn Cd40lg Irak1 Plxna3 Nfkbiz Ccr7 Ajap1 Ripk2 Egflam Dmd Ifnb1 Ccr2 Cxcr3 Spn Epha3 Fut9 Bcl2 Cela2a Itgb1bp1 Il4i1
35	Taxis	Lhx2 Wnt3a Slamf1 Dpep1 Pik3cg Foxg1 Otx2 Snai2 Hrg Bsg Hbegf Cxcr2 Sucnr1 Plxna3 Ptgdr2 Ccr7 Crppa Fpr1 Lrtm1 B4gat1 Cxcr5 Cxcr1 Bdnf Jaml Ccr2 Cxcr3 Cysltr1 Zfp580 Ntrk3 Dcc Nrg1 Unc5d Bmpr2 Srp54a Alkbh1
30	Autophagy	Mid2 Fbxo7 Ikbkg Ulk2 Mtmr4 Gsk3b Sting1 Trim8 Acbd5 Bcl2l11 Ptpn22 Plaa Ppargc1a Hdac6 Mtm1 Slc25a4 Sesn3 Il10ra Snx14 Fbxl2 Pik3c3 Trim13 Rab3gap1 Ripk2 Tspo Irgm1 Ubqln2 Bcl2 Plekhf1 Atg4a
29	Behavior	Gnb1l Atad1 Gabrg2 Adcy3 Prl Drd1 Csnk1e Rin1 Ormdl1 Strbp Gatm Trpm7 Tal1 P2rx2 Grpr Adrb3 Uts2r Ulk4 Htr2c Tspo Ar Fgfbp3 Bdnf Ghsr Bbs12 Gabra5 Bcl2 Nrg1 Agtr2
29	Cell growth	Lhx2 Ulk2 Cyba Cyp27b1 Sertad1 Wnt3a Map2 Cdkl3 Gsk3b Eaf2 Ahsg Hrg Hbegf Cdkn2c Plaa Rufy3 Rerg Hdac6 Dcx Plxna3 Slc25a4 Uts2r Taf9b Bdnf Sertad3 Bcl2 Ntrk3 Bmpr2 Agtr2
26	Immune effector process	Il7r Slamf1 Ffar3 Lcp1 Mzb1 Sucnr1 Dhx36 Ptpn22 Kmt2e C8b Klrc1 Cd37 Dock11 Cd40lg Nfkbiz Ccr7 Ripk2 Ifnb1 Ccr2 Spn Tcim H2-K1 Rap1a Il4i1 Ifna9 C1rb
23	Methylation	Smarcb1 Nsun5 Eef1akmt1 Myc Gsk3b Etf1 Carnmt1 Nsun6 Trmo Kmt2e Prdm5 Atrx Ilf3 Mbd3 Trmt112 Arid4b Trmt9b Mettl24 Dppa3 Cmtr2 Nsun3 Prdm9 Ezhip
20	Leukocyte migration	Slamf1 Cd34 Dpep1 Apod Bsg Cxcr2 Itga6 Ptpn22 Msn Ccr7 Cxcr5 Cxcr1 Jaml Ccr2 Cxcr3 Spn Fut9 Zfp580 Srp54a Nlrp12
19	Activation of immune response	Cacnb3 Pspc1 Sting1 Xrcc5 Ptpn22 Tec C8b Csk Nfkbiz Ccr7 Btnl9 Ripk2 Fpr1 Spn Bcl2 Rap1a Ifi204 Skint8 C1rb
17	Rhythmic process	Cry1 Prl Drd1 Pspc1 Has2 Csnk1e Gsk3b Noct Lhcgr Fshb Ppargc1a Uts2r Spsb4 Bdnf Mat2a Pla2g4a Ntrk3
17	Maintenance of location	Cyba Cry1 Drd1 Lhcgr Msr1 Taf3 Gsn Gpsm2 Slc30a2 Topors Ciz1 Morc3 Htr2c Tspo Dmd P2ry6 Cxcr3
16	Hormone metabolic process	Dgkq Cyp27b1 Med1 Ffar3 Iyd Rdh14 Cyp1b1 Lhcgr Ppargc1a Cyp1a2 Ugt2b1 Ghr Retsat Dhrs3 Il4i1 Ugt1a2
16	Multi-multicellular organism process	Cyp27b1 Med1 P2rx1 Prl Bsg Maged2 Fkbp4 Pzp Adra2c Ar Ghsr Junb Pla2g4a Bmpr2 Prl6a1 Smcp
13	Circadian rhythm	Cry1 Prl Drd1 Pspc1 Csnk1e Gsk3b Noct Ppargc1a Uts2r Spsb4 Bdnf Mat2a Ntrk3
13	Detection of stimulus	Cacnb3 Pkd2l2 Myc Opn3 Gnat3 P2rx2 Rtp1 Tspo Tlr1 Gja10 Kcnmb4 Olfr1 Olfr141
11	Regulation of reproductive process	Dazl Plau Rad1 Eaf2 Gcm1 Tpst2 Plat Ptgdr2 Ar Prdm9 Fam170b
10	Myeloid cell homeostasis	Hoxb6 Med1 Hspa9 Cxcr2 Bcl2l11 Tal1 Kmt2e Alas1 Bpgm Ccr2
10	Muscle adaptation	Cyba Mtmr4 Gsk3b Gsn Gatm Trim63 Ppargc1a Slc25a4 Dmd Ar
9	Production of molecular mediator of immune response	Slamf1 Ffar3 Mzb1 Dhx36 Ptpn22 Cd37 Cd40lg Ifnb1 Ccr2
9	Neurotransmitter secretion	P2rx1 Drd1 Mctp1 Gsk3b P2rx2 Rab3gap1 Htr2c Stx19 Rap1a
9	Regulation of circadian rhythm	Cry1 Drd1 Pspc1 Csnk1e Gsk3b Noct Ppargc1a Uts2r Spsb4
9	Meiotic cell cycle process	Msh4 Dazl Rad1 Rad21 Bcl2l11 Rad54l Atrx Cep63 Prdm9
7	Leukocyte homeostasis	Ikbkg Cxcr2 Bcl2l11 Dock11 Sos2 Ccr2 Bcl2
7	Synaptic vesicle exocytosis	P2rx1 Drd1 Gsk3b P2rx2 Rab3gap1 Stx19 Rap1a
7	Modulation of process of other organism	Smarcb1 Ulk2 Myc Bcl2l11 Fbxl2 Irgm1 Ntrk3
7	Pigmentation	Tyrp1 Myc Snai2 Bcl2l11 Shroom2 Bcl2 Mysm1
6	Protein folding	Dnajc7 Nudcd2 Hspa9 Fkbp4 Crtap Ccdc47
6	Feeding behavior	Drd1 Adrb3 Htr2c Bdnf Ghsr Bbs12
6	Maintenance of cell number	Cnot2 Myc Trim8 Elf5 Tal1 Taf5l
5	Cell killing	Il7r Hrg Bcl2l11 Klrc1 H2-K1
5	Behavioral defense response	Drd1 Htr2c Bdnf Gabra5 Bcl2
5	Locomotory behavior	Drd1 Tal1 Htr2c Ghsr Nrg1
5	Ovulation cycle	Prl Has2 Lhcgr Fshb Pla2g4a
5	Regulation of hemostasis	Nfe2l2 Cd34 Plau Hrg Pros1
4	Response to stimulus involved in regulation of muscle adaptation	Mtmr4 Trim63 Ppargc1a Dmd
4	Regulation of cell killing	Il7r Bcl2l11 Klrc1 H2-K1
4	Response to estrogen	Cyp27b1 Myc Ptprn Ar
4	Biological process involved in intraspecies interaction between organisms	Gnb1l Drd1 Grpr Ulk4
4	Regulation of action potential	Cacnb3 Ffar3 Dlg1 Kcnj2
3	Detoxification	Nfe2l2 Iyd Dhfr
3	Leukocyte mediated cytotoxicity	Il7r Klrc1 H2-K1
3	Spermatid nucleus differentiation	Tssk6 H1f7 Mfsd14a
3	Acrosome reaction	Adcy3 Abhd2 Fam170b
3	Rhythmic behavior	Drd1 Csnk1e Uts2r
3	Response to activity	Cyba Cry1 Ppargc1a
3	Reproductive behavior	Prl Drd1 Ar
3	Antigen processing and presentation	Erap1 Ccr7 H2-K1
3	Ovulation cycle process	Lhcgr Fshb Pla2g4a
3	Developmental induction	Wnt3a Pou2f1 Ar
3	T cell selection	Ccr7 Spn Bcl2
3	Regulation of behavior	Drd1 Uts2r Ghsr
3	Regulation of plasma lipoprotein particle levels	Msr1 Csk Plagl2
3	Cellular detoxification	Nfe2l2 Iyd Dhfr
