# Supplementary material for: Photoperiod-driven testicular DNA methylation in gonadotropin and sex steroid receptor promoters in Siberian hamsters
Source: J Comp Physiol A Neuroethol Sens Neural Behav Physiol. 2025 Feb 15;211(3):327–37. doi: 10.1007/s00359-025-01733-w (PMC12081511; doi:10.1007/s00359-025-01733-w)
Supplement: Supplementary file 5 — Supplementary Material 5: Table 5 Significance results of gene of interests. [file 359_2025_1733_MOESM5_ESM.xlsx]

## Sheet: LD Promoters
chrom	start	end	tx_name	log_lik_ratio	Treatment	SampleName	genes
CM043852.1	43811	43811	PSUN_70195-RA	0.92	LD	47	Psun_70195-Ra
CM043852.1	81109	81109	PSUN_70198-RA	2.89	LD	17	Psun_70198-Ra
CM043852.1	94780	94780	PSUN_70199-RA	3.33	LD	9	Psun_70199-Ra
CM043852.1	103350	103350	PSUN_70200-RA	5.69	LD	9	Psun_70200-Ra
CM043852.1	162515	162515	PSUN_70205-RA	3.96	LD	47	Psun_70205-Ra
CM043852.1	224313	224313	PSUN_70208-RA	14.12	LD	35	Psun_70208-Ra
CM043852.1	257286	257286	Lire1	0.4	LD	9	Lire1
CM043852.1	257286	257286	Pol	0.4	LD	9	Pol
CM043852.1	337733	337733	PSUN_70212-RA	0.21	LD	47	Psun_70212-Ra
CM043852.1	883441	883441	PSUN_70226-RA	3.81	LD	17	Psun_70226-Ra
CM043852.1	1056243	1056243	PSUN_70229-RA	1.87	LD	47	Psun_70229-Ra
CM043852.1	1210372	1210372	PSUN_70232-RA	3.99	LD	9	Psun_70232-Ra
CM043852.1	1210745	1210745	Znf277	7.77	LD	9	Znf277
CM043852.1	1284090	1284090	PSUN_70234-RA	4.28	LD	47	Psun_70234-Ra
CM043852.1	1370960	1370960	PSUN_70238-RA	1.44	LD	17	Psun_70238-Ra
CM043852.1	1377298	1377298	PSUN_70239-RA	3.49	LD	27	Psun_70239-Ra
CM043852.1	1380389	1380389	PSUN_70241-RA	10.18	LD	27	Psun_70241-Ra
CM043852.1	1442053	1442057	Snrpg	2.54	LD	17	Snrpg
CM043852.1	1517271	1517271	PSUN_70246-RA	6.19	LD	47	Psun_70246-Ra
CM043852.1	1793547	1793547	PSUN_70251-RA	8.22	LD	9	Psun_70251-Ra
CM043852.1	1878292	1878292	PSUN_70253-RA	0.8	LD	30	Psun_70253-Ra
CM043852.1	1878292	1878292	PSUN_70255-RA	0.8	LD	30	Psun_70255-Ra
CM043852.1	1897814	1897814	PSUN_70256-RA	8.7	LD	30	Psun_70256-Ra
CM043852.1	1960059	1960059	PSUN_70259-RA	1.15	LD	9	Psun_70259-Ra
CM043852.1	1960059	1960059	PSUN_70260-RA	1.15	LD	9	Psun_70260-Ra
CM043852.1	2019088	2019088	PSUN_70265-RA	2.63	LD	9	Psun_70265-Ra
CM043852.1	2020453	2020453	PSUN_70266-RA	4.91	LD	9	Psun_70266-Ra
CM043852.1	2022348	2022348	PSUN_70268-RA	6.36	LD	9	Psun_70268-Ra
CM043852.1	2035047	2035047	PSUN_70269-RA	6.84	LD	35	Psun_70269-Ra
CM043852.1	2064197	2064197	PSUN_70274-RA	4.77	LD	35	Psun_70274-Ra
CM043852.1	2069068	2069068	PSUN_70277-RA	11.36	LD	35	Psun_70277-Ra
CM043852.1	2105680	2105680	PSUN_70280-RA	4.07	LD	9	Psun_70280-Ra
CM043852.1	2143544	2143544	PSUN_70281-RA	1.67	LD	47	Psun_70281-Ra
CM043852.1	2186746	2186746	PSUN_70283-RA	6.21	LD	30	Psun_70283-Ra
CM043852.1	2206694	2206694	PSUN_70284-RA	1.04	LD	47	Psun_70284-Ra
CM043852.1	2218358	2218358	PSUN_70287-RA	3.18	LD	30	Psun_70287-Ra
CM043852.1	2425392	2425392	PSUN_70291-RA	3.43	LD	17	Psun_70291-Ra
CM043852.1	2426194	2426194	PSUN_70293-RA	6.67	LD	17	Psun_70293-Ra
CM043852.1	2509488	2509488	PSUN_70300-RA	6.95	LD	30	Psun_70300-Ra
CM043852.1	2509527	2509527	PSUN_70301-RA	2.64	LD	30	Psun_70301-Ra
CM043852.1	2512626	2512626	PSUN_70302-RA	1.17	LD	30	Psun_70302-Ra
CM043852.1	2533123	2533126	PSUN_70303-RA	10.99	LD	47	Psun_70303-Ra
CM043852.1	2644737	2644737	PSUN_70306-RA	0.92	LD	9	Psun_70306-Ra
CM043852.1	2732779	2732779	PSUN_70307-RA	14.13	LD	30	Psun_70307-Ra
CM043852.1	2738162	2738162	PSUN_70308-RA	8.83	LD	30	Psun_70308-Ra
CM043852.1	2774837	2774837	PSUN_70310-RA	3.98	LD	30	Psun_70310-Ra
CM043852.1	2809266	2809266	Cisd1	9.4	LD	27	Cisd1
CM043852.1	2827844	2827844	PSUN_70313-RA	1.43	LD	47	Psun_70313-Ra
CM043852.1	2862752	2862752	PSUN_70314-RA	4	LD	30	Psun_70314-Ra
CM043852.1	2891276	2891276	PSUN_70317-RA	0.6	LD	30	Psun_70317-Ra
CM043852.1	2950453	2950453	PSUN_70318-RA	1.18	LD	35	Psun_70318-Ra
CM043852.1	2955815	2955815	PSUN_70319-RA	3.47	LD	35	Psun_70319-Ra
CM043852.1	3122251	3122251	PSUN_70322-RA	3.53	LD	47	Psun_70322-Ra
CM043852.1	3134726	3134726	Bicc1	10.83	LD	35	Bicc1
CM043852.1	3147732	3147732	PSUN_70323-RA	2.87	LD	47	Psun_70323-Ra
CM043852.1	3224615	3224615	PSUN_70325-RA	0.32	LD	47	Psun_70325-Ra
CM043852.1	3373838	3373838	PSUN_70331-RA	3.35	LD	47	Psun_70331-Ra
CM043852.1	3414126	3414126	Phyhipl	9.94	LD	47	Phyhipl
CM043852.1	3440503	3440503	PSUN_70332-RA	2.21	LD	35	Psun_70332-Ra
CM043852.1	3540498	3540498	PSUN_70334-RA	4.8	LD	9	Psun_70334-Ra
CM043852.1	3745934	3745934	PSUN_70338-RA	3.02	LD	35	Psun_70338-Ra
CM043852.1	3829590	3829590	PSUN_70340-RA	0.9	LD	9	Psun_70340-Ra
CM043852.1	3850592	3850592	PSUN_70341-RA	0.34	LD	35	Psun_70341-Ra
CM043852.1	3983936	3983953	PSUN_70346-RA	23.23	LD	17	Psun_70346-Ra
CM043852.1	4050905	4050905	ric1	4.62	LD	9	Ric1
CM043852.1	4338204	4338211	PSUN_70356-RA	12.76	LD	27	Psun_70356-Ra
CM043852.1	4369229	4369229	PSUN_70358-RA	4.04	LD	9	Psun_70358-Ra
CM043852.1	4383043	4383043	PSUN_70360-RA	4.08	LD	35	Psun_70360-Ra
CM043852.1	4456211	4456211	PSUN_70363-RA	6.73	LD	47	Psun_70363-Ra
CM043852.1	4512085	4512099	PSUN_70366-RA	1.19	LD	30	Psun_70366-Ra
CM043852.1	4654028	4654028	PSUN_70373-RA	5.36	LD	47	Psun_70373-Ra
CM043852.1	4684216	4684216	PSUN_70374-RA	11.13	LD	47	Psun_70374-Ra
CM043852.1	4725586	4725586	Nedd4	2.93	LD	9	Nedd4
CM043852.1	4941293	4941293	PSUN_70378-RA	0.7	LD	47	Psun_70378-Ra
CM043852.1	4982816	4982816	PSUN_70379-RA	0.09	LD	35	Psun_70379-Ra
CM043852.1	5033414	5033414	PSUN_70382-RA	13.03	LD	27	Psun_70382-Ra
CM043852.1	5052460	5052460	PSUN_70383-RA	3.02	LD	35	Psun_70383-Ra
CM043852.1	5163867	5163877	PSUN_70384-RA	0.29	LD	47	Psun_70384-Ra
CM043852.1	5209762	5209762	PSUN_70385-RA	3.69	LD	9	Psun_70385-Ra
CM043852.1	5286008	5286008	PSUN_70386-RA	2.09	LD	9	Psun_70386-Ra
CM043852.1	5295730	5295730	Cabcoco1	2.01	LD	27	Cabcoco1
CM043852.1	5512955	5512955	ARID5B	7.2	LD	9	Arid5b
CM043852.1	5591254	5591254	PSUN_70387-RA	2.31	LD	47	Psun_70387-Ra
CM043852.1	5729868	5729868	PSUN_70389-RA	3.58	LD	17	Psun_70389-Ra
CM043852.1	5750723	5750723	PSUN_70390-RA	0.61	LD	35	Psun_70390-Ra
CM043852.1	5750723	5750723	Znf365	0.61	LD	35	Znf365
CM043852.1	5792787	5792787	PSUN_70391-RA	8.45	LD	9	Psun_70391-Ra
CM043852.1	6076208	6076208	Ado	5.43	LD	35	Ado
CM043852.1	6076208	6076208	PSUN_70394-RA	5.43	LD	35	Psun_70394-Ra
CM043852.1	6146742	6146742	PSUN_70396-RA	0.51	LD	17	Psun_70396-Ra
CM043852.1	6171763	6171763	PSUN_70398-RA	4.57	LD	30	Psun_70398-Ra
CM043852.1	6234309	6234309	PSUN_70399-RA	6.77	LD	35	Psun_70399-Ra
CM043852.1	6321392	6321392	PSUN_70402-RA	3.32	LD	47	Psun_70402-Ra
CM043852.1	6336970	6336970	Nrbf2	6.57	LD	35	Nrbf2
CM043852.1	6525367	6525367	PSUN_70405-RA	11.56	LD	30	Psun_70405-Ra
CM043852.1	6547681	6547681	PSUN_70407-RA	5.41	LD	27	Psun_70407-Ra
CM043852.1	6607622	6607622	PSUN_70411-RA	2.06	LD	30	Psun_70411-Ra
CM043852.1	6609427	6609427	PSUN_70412-RA	4.37	LD	9	Psun_70412-Ra
CM043852.1	6659831	6659831	PSUN_70416-RA	6.13	LD	27	Psun_70416-Ra
CM043852.1	6783717	6783726	PSUN_70420-RA	7.91	LD	47	Psun_70420-Ra
CM043852.1	6831130	6831130	PSUN_70421-RA	5.14	LD	30	Psun_70421-Ra
CM043852.1	6886064	6886064	PSUN_70422-RA	6.1	LD	47	Psun_70422-Ra
CM043852.1	6932382	6932382	PSUN_70424-RA	5.77	LD	30	Psun_70424-Ra
CM043852.1	6980100	6980100	PSUN_70426-RA	6.98	LD	35	Psun_70426-Ra
CM043852.1	7034555	7034555	PSUN_70428-RA	6.93	LD	9	Psun_70428-Ra
CM043852.1	7108610	7108610	PSUN_70434-RA	21.45	LD	9	Psun_70434-Ra
CM043852.1	7127940	7127940	PSUN_70436-RA	4.59	LD	47	Psun_70436-Ra
CM043852.1	7187714	7187714	PSUN_70438-RA	1.48	LD	35	Psun_70438-Ra
CM043852.1	7291695	7291695	PSUN_70440-RA	2.93	LD	47	Psun_70440-Ra
CM043852.1	7331753	7331753	PSUN_70443-RA	5.86	LD	35	Psun_70443-Ra
CM043852.1	7331753	7331753	PSUN_70444-RA	5.86	LD	35	Psun_70444-Ra
CM043852.1	7377176	7377176	PSUN_70448-RA	3.8	LD	47	Psun_70448-Ra
CM043852.1	7478473	7478473	PSUN_70454-RA	2.13	LD	30	Psun_70454-Ra
CM043852.1	7571658	7571658	PSUN_70456-RA	3.28	LD	35	Psun_70456-Ra
CM043852.1	7669472	7669472	PSUN_70461-RA	2.98	LD	47	Psun_70461-Ra
CM043852.1	7820773	7820773	PSUN_70467-RA	1.29	LD	35	Psun_70467-Ra
CM043852.1	7926646	7926646	Kdm2b	9.81	LD	9	Kdm2b
CM043852.1	7926646	7926646	PSUN_70476-RA	9.81	LD	9	Psun_70476-Ra
CM043852.1	7941751	7941751	PSUN_70477-RA	10.83	LD	35	Psun_70477-Ra
CM043852.1	8039321	8039327	PSUN_70480-RA	7.21	LD	35	Psun_70480-Ra
CM043852.1	8114204	8114210	PSUN_70482-RA	3.81	LD	47	Psun_70482-Ra
CM043852.1	8118738	8118738	PSUN_70483-RA	2.42	LD	47	Psun_70483-Ra
CM043852.1	8131014	8131014	PSUN_70485-RA	7.81	LD	30	Psun_70485-Ra
CM043852.1	8131014	8131014	gag	7.81	LD	30	Gag
CM043852.1	8169930	8169930	PSUN_70486-RA	1.36	LD	47	Psun_70486-Ra
CM043852.1	8202185	8202185	PSUN_70487-RA	4.88	LD	35	Psun_70487-Ra
CM043852.1	8216340	8216340	PSUN_70491-RA	9.38	LD	35	Psun_70491-Ra
CM043852.1	8240324	8240324	PSUN_70497-RA	4.59	LD	35	Psun_70497-Ra
CM043852.1	8316240	8316240	PSUN_70502-RA	1.76	LD	47	Psun_70502-Ra
CM043852.1	8345659	8345659	PSUN_70503-RA	2.48	LD	47	Psun_70503-Ra
CM043852.1	8365467	8365467	PSUN_70504-RA	2.67	LD	27	Psun_70504-Ra
CM043852.1	8384510	8384510	PSUN_70506-RA	1.16	LD	35	Psun_70506-Ra
CM043852.1	8524004	8524004	PSUN_70511-RA	5.73	LD	47	Psun_70511-Ra
CM043852.1	8535753	8535753	PSUN_70512-RA	2.72	LD	47	Psun_70512-Ra
CM043852.1	8535753	8535753	ERVK-8	2.72	LD	47	Ervk-8
CM043852.1	8536809	8536809	PSUN_70514-RA	0.07	LD	47	Psun_70514-Ra
CM043852.1	8537455	8537455	gag-pro-pol	1.1	LD	47	Gag-Pro-Pol
CM043852.1	8570361	8570361	PSUN_70519-RA	6.01	LD	47	Psun_70519-Ra
CM043852.1	8632630	8632630	PSUN_70522-RA	8.71	LD	47	Psun_70522-Ra
CM043852.1	8818933	8818933	PSUN_70528-RA	7.68	LD	35	Psun_70528-Ra
CM043852.1	8819955	8819955	PSUN_70529-RA	3.8	LD	47	Psun_70529-Ra
CM043852.1	8855687	8855687	PSUN_70532-RA	3.07	LD	47	Psun_70532-Ra
CM043852.1	8872936	8872936	PSUN_70533-RA	1.31	LD	17	Psun_70533-Ra
CM043852.1	8874164	8874164	PSUN_70535-RA	0.12	LD	17	Psun_70535-Ra
CM043852.1	8876216	8876216	PSUN_70536-RA	0.46	LD	17	Psun_70536-Ra
CM043852.1	8900622	8900622	PSUN_70539-RA	1.79	LD	47	Psun_70539-Ra
CM043852.1	8968260	8968260	Lrrtm3	1.73	LD	9	Lrrtm3
CM043852.1	8968260	8968260	PSUN_70540-RA	1.73	LD	9	Psun_70540-Ra
CM043852.1	9049942	9049946	PSUN_70541-RA	14.21	LD	17	Psun_70541-Ra
CM043852.1	9167360	9167372	PSUN_70543-RA	4.12	LD	17	Psun_70543-Ra
CM043852.1	9312690	9312690	pro	2.74	LD	30	Pro
CM043852.1	9314106	9314109	PSUN_70552-RA	2.47	LD	30	Psun_70552-Ra
CM043852.1	9457020	9457020	PSUN_70561-RA	1.83	LD	30	Psun_70561-Ra
CM043852.1	9478199	9478199	PSUN_70563-RA	4.16	LD	47	Psun_70563-Ra
CM043852.1	9541373	9541373	PSUN_70565-RA	5.9	LD	17	Psun_70565-Ra
CM043852.1	9591856	9591856	PSUN_70570-RA	1.46	LD	35	Psun_70570-Ra
CM043852.1	9592981	9592981	env	1.16	LD	47	Env
CM043852.1	9615150	9615150	Sirt1	1.22	LD	9	Sirt1
CM043852.1	9743162	9743162	Mypn	2.25	LD	17	Mypn
CM043852.1	9763926	9763930	PSUN_70581-RA	0.39	LD	30	Psun_70581-Ra
CM043852.1	9827366	9827366	PSUN_70584-RA	2.08	LD	47	Psun_70584-Ra
CM043852.1	9836045	9836045	PSUN_70585-RA	0.28	LD	17	Psun_70585-Ra
CM043852.1	9868779	9868779	PSUN_70588-RA	2.15	LD	47	Psun_70588-Ra
CM043852.1	9949893	9949893	PSUN_70595-RA	7.74	LD	17	Psun_70595-Ra
CM043852.1	9997999	9997999	PSUN_70599-RA	0.14	LD	47	Psun_70599-Ra
CM043852.1	10001504	10001504	Tet1	7.64	LD	17	Tet1
CM043852.1	10012168	10012168	PSUN_70600-RA	4.24	LD	47	Psun_70600-Ra
CM043852.1	10070569	10070569	PSUN_70604-RA	7.24	LD	9	Psun_70604-Ra
CM043852.1	10074252	10074252	PSUN_70605-RA	2.52	LD	9	Psun_70605-Ra
CM043852.1	10095397	10095397	Ccar1	4.03	LD	47	Ccar1
CM043852.1	10151673	10151673	PSUN_70608-RA	2.56	LD	17	Psun_70608-Ra
CM043852.1	10155511	10155511	PSUN_70609-RA	0.76	LD	17	Psun_70609-Ra
CM043852.1	10174058	10174058	Stox1	15.52	LD	47	Stox1
CM043852.1	10185397	10185397	PSUN_70613-RA	4.82	LD	30	Psun_70613-Ra
CM043852.1	10192680	10192680	DDX50	1.02	LD	9	Ddx50
CM043852.1	10218706	10218706	PSUN_70615-RA	1.96	LD	47	Psun_70615-Ra
CM043852.1	10222189	10222189	Ddx21	1.26	LD	35	Ddx21
CM043852.1	10238878	10238878	Kifbp	2.39	LD	27	Kifbp
CM043852.1	10238878	10238878	PSUN_70616-RA	2.39	LD	27	Psun_70616-Ra
CM043852.1	10300033	10300033	PSUN_70619-RA	7.44	LD	27	Psun_70619-Ra
CM043852.1	10312293	10312293	Srgn	2.84	LD	30	Srgn
CM043852.1	10317285	10317285	PSUN_70622-RA	0.36	LD	17	Psun_70622-Ra
CM043852.1	10353434	10353434	Supv3l1	1.47	LD	17	Supv3l1
CM043852.1	10353434	10353434	PSUN_70623-RA	1.47	LD	17	Psun_70623-Ra
CM043852.1	10388409	10388409	PSUN_70625-RA	0.79	LD	35	Psun_70625-Ra
CM043852.1	10393528	10393528	Hkdc1	0.51	LD	35	Hkdc1
CM043852.1	10406986	10406986	PSUN_70626-RA	10.53	LD	30	Psun_70626-Ra
CM043852.1	10412649	10412649	PSUN_70627-RA	5.58	LD	47	Psun_70627-Ra
CM043852.1	10484118	10484118	PSUN_70630-RA	7.27	LD	27	Psun_70630-Ra
CM043852.1	10490920	10490920	Hk1	0.31	LD	9	Hk1
CM043852.1	10508565	10508565	PSUN_70631-RA	3.71	LD	47	Psun_70631-Ra
CM043852.1	10542206	10542206	Hsd17b13	11.37	LD	9	Hsd17b13
CM043852.1	10565706	10565710	Tspan15	15.27	LD	17	Tspan15
CM043852.1	10582847	10582847	PSUN_70636-RA	0.78	LD	9	Psun_70636-Ra
CM043852.1	10656746	10656746	PSUN_70640-RA	6.81	LD	27	Psun_70640-Ra
CM043852.1	10764138	10764138	Col13a1	0.01	LD	27	Col13a1
CM043852.1	10819132	10819132	PSUN_70645-RA	2.82	LD	47	Psun_70645-Ra
CM043852.1	10824285	10824285	PSUN_70646-RA	6.63	LD	9	Psun_70646-Ra
CM043852.1	10860422	10860422	PSUN_70648-RA	5.38	LD	27	Psun_70648-Ra
CM043852.1	10945850	10945859	PSUN_70650-RA	5.11	LD	27	Psun_70650-Ra
CM043852.1	10947064	10947064	PSUN_70651-RA	2.65	LD	17	Psun_70651-Ra
CM043852.1	10964611	10964611	PSUN_70653-RA	0.79	LD	17	Psun_70653-Ra
CM043852.1	11008768	11008768	PSUN_70658-RA	1.68	LD	35	Psun_70658-Ra
CM043852.1	11019309	11019322	PSUN_70660-RA	7.79	LD	35	Psun_70660-Ra
CM043852.1	11081404	11081404	PSUN_70666-RA	1.39	LD	17	Psun_70666-Ra
CM043852.1	11089608	11089608	PSUN_70667-RA	2.46	LD	9	Psun_70667-Ra
CM043852.1	11166790	11166790	PSUN_70669-RA	5.25	LD	35	Psun_70669-Ra
CM043852.1	11173980	11173980	PSUN_70670-RA	2.48	LD	35	Psun_70670-Ra
CM043852.1	11191693	11191693	PSUN_70671-RA	12.71	LD	9	Psun_70671-Ra
CM043852.1	11210685	11210685	PSUN_70673-RA	0.64	LD	17	Psun_70673-Ra
CM043852.1	11210685	11210685	PSUN_70674-RA	0.64	LD	17	Psun_70674-Ra
CM043852.1	11216191	11216191	PSUN_70676-RA	4.06	LD	17	Psun_70676-Ra
CM043852.1	11222196	11222196	Eif4ebp2	4.8	LD	17	Eif4ebp2
CM043852.1	11224111	11224111	PSUN_70677-RA	0.42	LD	17	Psun_70677-Ra
CM043852.1	11256755	11256755	PSUN_70679-RA	1.16	LD	27	Psun_70679-Ra
CM043852.1	11266251	11266251	PSUN_70681-RA	2.44	LD	30	Psun_70681-Ra
CM043852.1	11306550	11306550	PSUN_70682-RA	6.2	LD	35	Psun_70682-Ra
CM043852.1	11319491	11319501	Pald1	5.35	LD	27	Pald1
CM043852.1	11327860	11327892	PSUN_70683-RA	15.21	LD	30	Psun_70683-Ra
CM043852.1	11342341	11342341	PSUN_70685-RA	6.28	LD	35	Psun_70685-Ra
CM043852.1	11362834	11362834	PSUN_70687-RA	5.21	LD	9	Psun_70687-Ra
CM043852.1	11398811	11398811	PSUN_70688-RA	5.62	LD	47	Psun_70688-Ra
CM043852.1	11422432	11422440	ADAMTS14	9.89	LD	27	Adamts14
CM043852.1	11458305	11458313	PSUN_70691-RA	11.04	LD	47	Psun_70691-Ra
CM043852.1	11460278	11460278	PSUN_70692-RA	2.05	LD	9	Psun_70692-Ra
CM043852.1	11495740	11495740	PSUN_70694-RA	0.26	LD	27	Psun_70694-Ra
CM043852.1	11533622	11533622	PSUN_70697-RA	3.91	LD	35	Psun_70697-Ra
CM043852.1	11534505	11534505	PSUN_70698-RA	0.27	LD	35	Psun_70698-Ra
CM043852.1	11655073	11655073	PSUN_70699-RA	14.36	LD	30	Psun_70699-Ra
CM043852.1	11685574	11685574	PSUN_70700-RA	0.94	LD	35	Psun_70700-Ra
CM043852.1	11778618	11778618	PSUN_70702-RA	1.56	LD	27	Psun_70702-Ra
CM043852.1	11787095	11787095	Unc5b	0.06	LD	35	Unc5b
CM043852.1	11804296	11804296	PSUN_70703-RA	4.2	LD	30	Psun_70703-Ra
CM043852.1	11833778	11833778	Slc29a3	4.88	LD	30	Slc29a3
CM043852.1	11889347	11889347	Fmn1	0.57	LD	9	Fmn1
CM043852.1	12036126	12036126	CDH23	15.53	LD	47	Cdh23
CM043852.1	12043745	12043745	PSUN_70705-RA	4.87	LD	47	Psun_70705-Ra
CM043852.1	12075527	12075527	PSUN_70706-RA	8.45	LD	9	Psun_70706-Ra
CM043852.1	12113242	12113242	PSUN_70708-RA	4.06	LD	27	Psun_70708-Ra
CM043852.1	12163083	12163083	PSUN_70712-RA	1.48	LD	17	Psun_70712-Ra
CM043852.1	12186251	12186251	PSUN_70714-RA	8.69	LD	17	Psun_70714-Ra
CM043852.1	12191242	12191242	PSUN_70716-RA	2.98	LD	17	Psun_70716-Ra
CM043852.1	12193950	12193950	PSUN_70717-RA	1.31	LD	35	Psun_70717-Ra
CM043852.1	12287685	12287685	PSUN_70722-RA	4.15	LD	47	Psun_70722-Ra
CM043852.1	12291313	12291313	Chst3	3.79	LD	17	Chst3
CM043852.1	12342886	12342886	PSUN_70725-RA	3.28	LD	9	Psun_70725-Ra
CM043852.1	12354336	12354336	PSUN_70726-RA	8.79	LD	27	Psun_70726-Ra
CM043852.1	12445422	12445422	PSUN_70729-RA	3.2	LD	35	Psun_70729-Ra
CM043852.1	12476055	12476055	PSUN_70731-RA	10.17	LD	27	Psun_70731-Ra
CM043852.1	12476470	12476470	Ddit4	6.81	LD	9	Ddit4
CM043852.1	12525949	12525957	PSUN_70734-RA	12.9	LD	47	Psun_70734-Ra
CM043852.1	12548247	12548247	PSUN_70735-RA	4.19	LD	30	Psun_70735-Ra
CM043852.1	12573375	12573375	PSUN_70737-RA	3.54	LD	9	Psun_70737-Ra
CM043852.1	12644002	12644002	PSUN_70741-RA	6.88	LD	17	Psun_70741-Ra
CM043852.1	12644002	12644002	Rps6	6.88	LD	17	Rps6
CM043852.1	12702885	12702885	PSUN_70743-RA	6.47	LD	47	Psun_70743-Ra
CM043852.1	12886922	12886922	PSUN_70749-RA	1.75	LD	35	Psun_70749-Ra
CM043852.1	12898337	12898337	Mcu	4.17	LD	35	Mcu
CM043852.1	12910614	12910614	PSUN_70752-RA	7.84	LD	35	Psun_70752-Ra
CM043852.1	12913108	12913108	Oit3	1.74	LD	35	Oit3
CM043852.1	12950733	12950733	PSUN_70756-RA	4.16	LD	17	Psun_70756-Ra
CM043852.1	12952088	12952088	PSUN_70757-RA	5.28	LD	17	Psun_70757-Ra
CM043852.1	13055448	13055448	PSUN_70762-RA	8.53	LD	47	Psun_70762-Ra
CM043852.1	13101182	13101182	PSUN_70763-RA	4.16	LD	47	Psun_70763-Ra
CM043852.1	13138327	13138347	PSUN_70766-RA	28.99	LD	27	Psun_70766-Ra
CM043852.1	13176467	13176467	PSUN_70768-RA	1.76	LD	35	Psun_70768-Ra
CM043852.1	13179776	13179776	PSUN_70769-RA	3.23	LD	27	Psun_70769-Ra
CM043852.1	13396812	13396812	PSUN_70775-RA	5.38	LD	35	Psun_70775-Ra
CM043852.1	13420930	13420930	PSUN_70776-RA	2.83	LD	30	Psun_70776-Ra
CM043852.1	13436631	13436631	PSUN_70777-RA	3.64	LD	17	Psun_70777-Ra
CM043852.1	13568314	13568314	Edar	0.13	LD	47	Edar
CM043852.1	13568735	13568735	PSUN_70782-RA	7.03	LD	47	Psun_70782-Ra
CM043852.1	13645815	13645822	PSUN_70788-RA	3.46	LD	47	Psun_70788-Ra
CM043852.1	13781861	13781861	PSUN_70792-RA	11.05	LD	27	Psun_70792-Ra
CM043852.1	13784360	13784360	PSUN_70793-RA	1.74	LD	27	Psun_70793-Ra
CM043852.1	13842154	13842154	PSUN_70797-RA	3.1	LD	47	Psun_70797-Ra
CM043852.1	57278	57278	PSUN_70196-RA	9.65	LD	27	Psun_70196-Ra
CM043852.1	63131	63131	PSUN_70197-RA	0.15	LD	27	Psun_70197-Ra
CM043852.1	63131	63131	Idh3B	0.15	LD	27	Idh3b
CM043852.1	106345	106345	PSUN_70201-RA	7.46	LD	9	Psun_70201-Ra
CM043852.1	111541	111541	PSUN_70202-RA	5.09	LD	30	Psun_70202-Ra
CM043852.1	167140	167140	PSUN_70204-RA	8.7	LD	47	Psun_70204-Ra
CM043852.1	170483	170483	PSUN_70206-RA	4.62	LD	47	Psun_70206-Ra
CM043852.1	188333	188333	Pcdh15	2.12	LD	27	Pcdh15
CM043852.1	321541	321552	PSUN_70210-RA	7.96	LD	47	Psun_70210-Ra
CM043852.1	339258	339262	PSUN_70211-RA	14.58	LD	47	Psun_70211-Ra
CM043852.1	349759	349759	PSUN_70213-RA	3.13	LD	17	Psun_70213-Ra
CM043852.1	502290	502290	PSUN_70219-RA	0.21	LD	30	Psun_70219-Ra
CM043852.1	591094	591094	PSUN_70222-RA	2.45	LD	47	Psun_70222-Ra
CM043852.1	688091	688091	PSUN_70224-RA	0.88	LD	27	Psun_70224-Ra
CM043852.1	893330	893330	PSUN_70227-RA	2.87	LD	9	Psun_70227-Ra
CM043852.1	906848	906848	PSUN_70228-RA	8.27	LD	9	Psun_70228-Ra
CM043852.1	1178823	1178823	PSUN_70231-RA	4.96	LD	35	Psun_70231-Ra
CM043852.1	1231983	1231983	PSUN_70233-RA	0.52	LD	35	Psun_70233-Ra
CM043852.1	1300130	1300130	PSUN_70235-RA	0.58	LD	9	Psun_70235-Ra
CM043852.1	1303663	1303663	PSUN_70236-RA	19.56	LD	9	Psun_70236-Ra
CM043852.1	1469362	1469362	PSUN_70243-RA	5.57	LD	47	Psun_70243-Ra
CM043852.1	1556841	1556841	PSUN_70247-RA	9.11	LD	47	Psun_70247-Ra
CM043852.1	1629390	1629390	PSUN_70249-RA	1.91	LD	47	Psun_70249-Ra
CM043852.1	1629390	1629390	ERVK-6	1.91	LD	47	Ervk-6
CM043852.1	1765284	1765284	Zwint	1.17	LD	47	Zwint
CM043852.1	1853677	1853677	PSUN_70252-RA	10.4	LD	30	Psun_70252-Ra
CM043852.1	1882499	1882499	PSUN_70254-RA	1.2	LD	30	Psun_70254-Ra
CM043852.1	1901773	1901773	PSUN_70257-RA	4.7	LD	35	Psun_70257-Ra
CM043852.1	1981126	1981126	PSUN_70262-RA	2.91	LD	47	Psun_70262-Ra
CM043852.1	2023710	2023710	PSUN_70264-RA	1.57	LD	9	Psun_70264-Ra
CM043852.1	2025236	2025236	PSUN_70267-RA	0.25	LD	9	Psun_70267-Ra
CM043852.1	2053210	2053210	PSUN_70272-RA	1.14	LD	47	Psun_70272-Ra
CM043852.1	2069620	2069620	PSUN_70275-RA	9.17	LD	47	Psun_70275-Ra
CM043852.1	2073587	2073587	PSUN_70276-RA	13.08	LD	17	Psun_70276-Ra
CM043852.1	2096469	2096469	PSUN_70279-RA	5.64	LD	35	Psun_70279-Ra
CM043852.1	2211128	2211128	PSUN_70285-RA	3.58	LD	17	Psun_70285-Ra
CM043852.1	2221664	2221664	PSUN_70286-RA	4	LD	30	Psun_70286-Ra
CM043852.1	2429795	2429795	PSUN_70292-RA	1.18	LD	9	Psun_70292-Ra
CM043852.1	2430510	2430510	PSUN_70294-RA	0.73	LD	9	Psun_70294-Ra
CM043852.1	2472788	2472788	PSUN_70295-RA	4.77	LD	17	Psun_70295-Ra
CM043852.1	2474608	2474608	PSUN_70297-RA	10.8	LD	17	Psun_70297-Ra
CM043852.1	2483893	2483893	PSUN_70298-RA	4.63	LD	17	Psun_70298-Ra
CM043852.1	2515957	2515957	PSUN_70299-RA	0.93	LD	30	Psun_70299-Ra
CM043852.1	2564737	2564737	PSUN_70304-RA	12.73	LD	9	Psun_70304-Ra
CM043852.1	2802708	2802708	Ipmk	0.46	LD	9	Ipmk
CM043852.1	2894077	2894077	PSUN_70316-RA	0.74	LD	30	Psun_70316-Ra
CM043852.1	3019615	3019615	Arl13b	1.86	LD	17	Arl13b
CM043852.1	3251898	3251898	PSUN_70326-RA	8.36	LD	30	Psun_70326-Ra
CM043852.1	3336385	3336385	PSUN_70327-RA	4.02	LD	27	Psun_70327-Ra
CM043852.1	3350827	3350827	PSUN_70328-RA	3.73	LD	30	Psun_70328-Ra
CM043852.1	3350827	3350827	PSUN_70329-RA	3.73	LD	30	Psun_70329-Ra
CM043852.1	3475480	3475480	PSUN_70333-RA	2.54	LD	47	Psun_70333-Ra
CM043852.1	3542141	3542141	Fam13c	1.7	LD	9	Fam13c
CM043852.1	3644692	3644692	PSUN_70335-RA	4.43	LD	47	Psun_70335-Ra
CM043852.1	3698220	3698220	PSUN_70336-RA	5.37	LD	17	Psun_70336-Ra
CM043852.1	3675586	3675586	Slc16a9	1.56	LD	35	Slc16a9
CM043852.1	3711477	3711477	PSUN_70337-RA	1.7	LD	27	Psun_70337-Ra
CM043852.1	3773341	3773355	PSUN_70339-RA	19.78	LD	35	Psun_70339-Ra
CM043852.1	3773398	3773398	Ccdc6	8.56	LD	35	Ccdc6
CM043852.1	3860038	3860038	PSUN_70342-RA	1.57	LD	9	Psun_70342-Ra
CM043852.1	3860983	3860983	PSUN_70343-RA	5.71	LD	9	Psun_70343-Ra
CM043852.1	3939425	3939425	Ank3	4.97	LD	35	Ank3
CM043852.1	3981691	3981691	PSUN_70345-RA	0.09	LD	9	Psun_70345-Ra
CM043852.1	4059452	4059452	PSUN_70348-RA	3.14	LD	9	Psun_70348-Ra
CM043852.1	4080691	4080691	PSUN_70349-RA	0.08	LD	30	Psun_70349-Ra
CM043852.1	4275928	4275928	PSUN_70352-RA	3.79	LD	27	Psun_70352-Ra
CM043852.1	4319932	4319932	PSUN_70354-RA	4.69	LD	47	Psun_70354-Ra
CM043852.1	4332229	4332229	PSUN_70355-RA	4.43	LD	9	Psun_70355-Ra
CM043852.1	4347542	4347542	PSUN_70357-RA	7.17	LD	9	Psun_70357-Ra
CM043852.1	4385219	4385219	PSUN_70359-RA	2.94	LD	35	Psun_70359-Ra
CM043852.1	4413839	4413842	PSUN_70362-RA	11.53	LD	47	Psun_70362-Ra
CM043852.1	4509612	4509612	PSUN_70365-RA	16.47	LD	30	Psun_70365-Ra
CM043852.1	4563384	4563384	PSUN_70367-RA	7.6	LD	27	Psun_70367-Ra
CM043852.1	4567853	4567853	PSUN_70368-RA	3.97	LD	27	Psun_70368-Ra
CM043852.1	4567853	4567853	Rhobtb1	3.97	LD	27	Rhobtb1
CM043852.1	4573092	4573092	PSUN_70370-RA	2.16	LD	27	Psun_70370-Ra
CM043852.1	4623591	4623591	PSUN_70371-RA	5.91	LD	9	Psun_70371-Ra
CM043852.1	4643473	4643473	Rpl36a	9.36	LD	35	Rpl36a
CM043852.1	4643473	4643473	PSUN_70372-RA	9.36	LD	35	Psun_70372-Ra
CM043852.1	4903411	4903411	PSUN_70377-RA	0.78	LD	17	Psun_70377-Ra
CM043852.1	4996369	4996369	PSUN_70380-RA	0.59	LD	27	Psun_70380-Ra
CM043852.1	5609049	5609051	PSUN_70388-RA	9.13	LD	30	Psun_70388-Ra
CM043852.1	5655290	5655290	Rtkn2	3.94	LD	9	Rtkn2
CM043852.1	6087278	6087278	Egr2	0.61	LD	35	Egr2
CM043852.1	6088789	6088789	PSUN_70395-RA	1.32	LD	30	Psun_70395-Ra
CM043852.1	6256037	6256037	PSUN_70400-RA	4.03	LD	47	Psun_70400-Ra
CM043852.1	6321392	6321392	PSUN_70401-RA	3.32	LD	47	Psun_70401-Ra
CM043852.1	6364401	6364403	Jmjd1c	8.26	LD	9	Jmjd1c
CM043852.1	6551341	6551341	PSUN_70406-RA	0.38	LD	47	Psun_70406-Ra
CM043852.1	6585881	6585881	PSUN_70408-RA	5.79	LD	47	Psun_70408-Ra
CM043852.1	6615527	6615527	PSUN_70409-RA	0.54	LD	9	Psun_70409-Ra
CM043852.1	6608829	6608829	PSUN_70410-RA	7.52	LD	9	Psun_70410-Ra
CM043852.1	6642792	6642792	PSUN_70414-RA	4.59	LD	9	Psun_70414-Ra
CM043852.1	6658926	6658926	PSUN_70415-RA	1.59	LD	27	Psun_70415-Ra
CM043852.1	6674623	6674623	PSUN_70417-RA	3.48	LD	47	Psun_70417-Ra
CM043852.1	6674623	6674623	PSUN_70419-RA	3.48	LD	47	Psun_70419-Ra
CM043852.1	6890995	6890995	PSUN_70423-RA	4.1	LD	30	Psun_70423-Ra
CM043852.1	6960758	6960758	PSUN_70425-RA	6.6	LD	17	Psun_70425-Ra
CM043852.1	7001074	7001074	PSUN_70427-RA	2.67	LD	27	Psun_70427-Ra
CM043852.1	7046184	7046184	PSUN_70429-RA	3.11	LD	35	Psun_70429-Ra
CM043852.1	7047216	7047216	PSUN_70430-RA	0.03	LD	35	Psun_70430-Ra
CM043852.1	7101984	7101984	PSUN_70432-RA	4.39	LD	17	Psun_70432-Ra
CM043852.1	7108610	7108610	PSUN_70433-RA	21.45	LD	9	Psun_70433-Ra
CM043852.1	7125307	7125307	PSUN_70435-RA	10.3	LD	47	Psun_70435-Ra
CM043852.1	7280569	7280569	PSUN_70439-RA	0.94	LD	27	Psun_70439-Ra
CM043852.1	7340255	7340255	PSUN_70445-RA	1.14	LD	9	Psun_70445-Ra
CM043852.1	7349550	7349550	PSUN_70446-RA	15.25	LD	9	Psun_70446-Ra
CM043852.1	7399696	7399696	PSUN_70450-RA	6.33	LD	30	Psun_70450-Ra
CM043852.1	7415552	7415552	PSUN_70451-RA	6.1	LD	47	Psun_70451-Ra
CM043852.1	7490110	7490110	PSUN_70455-RA	5.3	LD	47	Psun_70455-Ra
CM043852.1	7588099	7588099	PSUN_70457-RA	3.47	LD	47	Psun_70457-Ra
CM043852.1	7642644	7642644	PSUN_70459-RA	1.03	LD	35	Psun_70459-Ra
CM043852.1	7657304	7657304	PSUN_70460-RA	8.97	LD	47	Psun_70460-Ra
CM043852.1	7758035	7758035	PSUN_70464-RA	0.04	LD	47	Psun_70464-Ra
CM043852.1	7766033	7766033	PSUN_70465-RA	3.97	LD	35	Psun_70465-Ra
CM043852.1	7821545	7821545	PSUN_70466-RA	3.22	LD	35	Psun_70466-Ra
CM043852.1	7908272	7908272	PSUN_70474-RA	3.6	LD	47	Psun_70474-Ra
CM043852.1	7922308	7922308	PSUN_70475-RA	11.29	LD	9	Psun_70475-Ra
CM043852.1	7964122	7964122	PSUN_70478-RA	6.45	LD	47	Psun_70478-Ra
CM043852.1	8126938	8126938	PSUN_70484-RA	2.84	LD	47	Psun_70484-Ra
CM043852.1	8163010	8163010	CTNNA3	2.48	LD	35	Ctnna3
CM043852.1	8206785	8206785	PSUN_70488-RA	0.87	LD	35	Psun_70488-Ra
CM043852.1	8209326	8209326	PSUN_70489-RA	1.33	LD	35	Psun_70489-Ra
CM043852.1	8220237	8220237	PSUN_70490-RA	6.75	LD	35	Psun_70490-Ra
CM043852.1	8232355	8232355	PSUN_70492-RA	4.62	LD	35	Psun_70492-Ra
CM043852.1	8240324	8240324	PSUN_70495-RA	4.59	LD	35	Psun_70495-Ra
CM043852.1	8240799	8240799	PSUN_70496-RA	5.77	LD	35	Psun_70496-Ra
CM043852.1	8249740	8249740	PSUN_70498-RA	1.52	LD	17	Psun_70498-Ra
CM043852.1	8249740	8249740	PSUN_70499-RA	1.52	LD	17	Psun_70499-Ra
CM043852.1	8267803	8267803	PSUN_70500-RA	7.71	LD	35	Psun_70500-Ra
CM043852.1	8325642	8325642	PSUN_70501-RA	4.36	LD	17	Psun_70501-Ra
CM043852.1	8529340	8529340	PSUN_70510-RA	5.72	LD	35	Psun_70510-Ra
CM043852.1	8540537	8540537	PSUN_70513-RA	12.41	LD	47	Psun_70513-Ra
CM043852.1	8542244	8542253	PSUN_70515-RA	0.08	LD	30	Psun_70515-Ra
CM043852.1	8543630	8543641	PSUN_70516-RA	1.23	LD	30	Psun_70516-Ra
CM043852.1	8563163	8563163	PSUN_70517-RA	3.98	LD	47	Psun_70517-Ra
CM043852.1	8573363	8573363	PSUN_70518-RA	2.68	LD	47	Psun_70518-Ra
CM043852.1	8633267	8633267	PSUN_70520-RA	1.43	LD	47	Psun_70520-Ra
CM043852.1	8638702	8638702	PSUN_70521-RA	26.29	LD	47	Psun_70521-Ra
CM043852.1	8684007	8684007	PSUN_70523-RA	6.4	LD	17	Psun_70523-Ra
CM043852.1	8811521	8811521	PSUN_70526-RA	3.73	LD	47	Psun_70526-Ra
CM043852.1	8828811	8828811	PSUN_70527-RA	4.17	LD	9	Psun_70527-Ra
CM043852.1	8857162	8857162	PSUN_70530-RA	0.71	LD	47	Psun_70530-Ra
CM043852.1	8879658	8879658	PSUN_70534-RA	3.13	LD	17	Psun_70534-Ra
CM043852.1	8903084	8903084	PSUN_70538-RA	4.01	LD	47	Psun_70538-Ra
CM043852.1	9164620	9164620	PSUN_70542-RA	7.44	LD	35	Psun_70542-Ra
CM043852.1	9179787	9179787	PSUN_70544-RA	3.14	LD	30	Psun_70544-Ra
CM043852.1	9183848	9183848	PSUN_70545-RA	2.33	LD	47	Psun_70545-Ra
CM043852.1	9198993	9198993	PSUN_70546-RA	5.83	LD	47	Psun_70546-Ra
CM043852.1	9214560	9214560	PSUN_70549-RA	2.84	LD	47	Psun_70549-Ra
CM043852.1	9325764	9325764	PSUN_70554-RA	6.99	LD	27	Psun_70554-Ra
CM043852.1	9353568	9353568	PSUN_70555-RA	1.46	LD	47	Psun_70555-Ra
CM043852.1	9445791	9445791	PSUN_70559-RA	8.88	LD	17	Psun_70559-Ra
CM043852.1	9450360	9450360	PSUN_70560-RA	7.69	LD	17	Psun_70560-Ra
CM043852.1	9478199	9478199	PSUN_70562-RA	4.16	LD	47	Psun_70562-Ra
CM043852.1	9502786	9502786	PSUN_70564-RA	0.02	LD	47	Psun_70564-Ra
CM043852.1	9547356	9547356	PSUN_70566-RA	3.24	LD	17	Psun_70566-Ra
CM043852.1	9584786	9584786	PSUN_70567-RA	1.7	LD	35	Psun_70567-Ra
CM043852.1	9574676	9574676	PSUN_70569-RA	3.29	LD	9	Psun_70569-Ra
CM043852.1	9615150	9615150	PSUN_70571-RA	1.22	LD	9	Psun_70571-Ra
CM043852.1	9656332	9656332	PSUN_70573-RA	4.39	LD	35	Psun_70573-Ra
CM043852.1	9660099	9660099	PSUN_70574-RA	0.25	LD	35	Psun_70574-Ra
CM043852.1	9689397	9689397	PSUN_70575-RA	13.04	LD	27	Psun_70575-Ra
CM043852.1	9704780	9704780	PSUN_70577-RA	2.02	LD	30	Psun_70577-Ra
CM043852.1	9729151	9729151	PSUN_70578-RA	5.55	LD	17	Psun_70578-Ra
CM043852.1	9741247	9741247	PSUN_70579-RA	12.57	LD	17	Psun_70579-Ra
CM043852.1	9765492	9765501	PSUN_70580-RA	3.42	LD	30	Psun_70580-Ra
CM043852.1	9796389	9796389	PSUN_70582-RA	4.47	LD	9	Psun_70582-Ra
CM043852.1	9826424	9826434	Atoh7	1.85	LD	30	Atoh7
CM043852.1	9826424	9826434	PSUN_70583-RA	1.85	LD	30	Psun_70583-Ra
CM043852.1	9858335	9858335	PSUN_70586-RA	5.43	LD	35	Psun_70586-Ra
CM043852.1	9922897	9922897	PSUN_70591-RA	0.1	LD	47	Psun_70591-Ra
CM043852.1	9921039	9921039	Rufy2	3.06	LD	47	Rufy2
CM043852.1	9929322	9929322	PSUN_70592-RA	1.06	LD	30	Psun_70592-Ra
CM043852.1	9929914	9929914	PSUN_70593-RA	1.18	LD	47	Psun_70593-Ra
CM043852.1	9960202	9960202	PSUN_70594-RA	2.05	LD	27	Psun_70594-Ra
CM043852.1	9944029	9944029	Dna2	0.02	LD	17	Dna2
CM043852.1	9965018	9965018	SLC25A16	9.51	LD	47	Slc25a16
CM043852.1	9989754	9989754	PSUN_70598-RA	1.53	LD	47	Psun_70598-Ra
CM043852.1	9989754	9989754	PPIA	1.53	LD	47	Ppia
CM043852.1	10058757	10058757	PSUN_70601-RA	7.44	LD	47	Psun_70601-Ra
CM043852.1	10070569	10070569	PSUN_70603-RA	7.24	LD	9	Psun_70603-Ra
CM043852.1	10144714	10144714	PSUN_70607-RA	3.01	LD	17	Psun_70607-Ra
CM043852.1	10183239	10183239	PSUN_70612-RA	5.69	LD	30	Psun_70612-Ra
CM043852.1	10195744	10195744	PSUN_70614-RA	5.15	LD	9	Psun_70614-Ra
CM043852.1	10276501	10276501	PSUN_70617-RA	1.38	LD	17	Psun_70617-Ra
CM043852.1	10284500	10284500	PSUN_70618-RA	6.33	LD	30	Psun_70618-Ra
CM043852.1	10314710	10314720	PSUN_70620-RA	5.74	LD	17	Psun_70620-Ra
CM043852.1	10320181	10320181	PSUN_70621-RA	0.78	LD	17	Psun_70621-Ra
CM043852.1	10380814	10380814	PSUN_70624-RA	0.33	LD	35	Psun_70624-Ra
CM043852.1	10424095	10424095	PSUN_70629-RA	0.61	LD	27	Psun_70629-Ra
CM043852.1	10542206	10542206	PSUN_70632-RA	11.37	LD	9	Psun_70632-Ra
CM043852.1	10543119	10543119	TACR2	0.64	LD	9	Tacr2
CM043852.1	10568327	10568327	PSUN_70634-RA	0.54	LD	17	Psun_70634-Ra
CM043852.1	10584188	10584188	PSUN_70635-RA	1.29	LD	9	Psun_70635-Ra
CM043852.1	10589421	10589421	PSUN_70637-RA	5.19	LD	27	Psun_70637-Ra
CM043852.1	10608332	10608332	PSUN_70638-RA	7.7	LD	17	Psun_70638-Ra
CM043852.1	10633523	10633532	PSUN_70639-RA	19.4	LD	17	Psun_70639-Ra
CM043852.1	10638407	10638407	Neurog3	2.3	LD	9	Neurog3
CM043852.1	10662616	10662616	PSUN_70641-RA	4.63	LD	35	Psun_70641-Ra
CM043852.1	10700483	10700483	PSUN_70643-RA	7.07	LD	17	Psun_70643-Ra
CM043852.1	10918472	10918472	PSUN_70649-RA	2.17	LD	17	Psun_70649-Ra
CM043852.1	10958628	10958634	PSUN_70652-RA	9.01	LD	9	Psun_70652-Ra
CM043852.1	10991894	10991894	PSUN_70654-RA	6.92	LD	47	Psun_70654-Ra
CM043852.1	10974861	10974887	AIFM2	32.42	LD	30	Aifm2
CM043852.1	10994666	10994675	Tysnd1	6.95	LD	47	Tysnd1
CM043852.1	11002276	11002276	PSUN_70655-RA	0.55	LD	47	Psun_70655-Ra
CM043852.1	10995592	10995592	PSUN_70656-RA	4.6	LD	47	Psun_70656-Ra
CM043852.1	11014328	11014328	PSUN_70657-RA	3.39	LD	35	Psun_70657-Ra
CM043852.1	11021692	11021692	PSUN_70659-RA	2.59	LD	35	Psun_70659-Ra
CM043852.1	11049380	11049380	PSUN_70661-RA	1.19	LD	47	Psun_70661-Ra
CM043852.1	11023261	11023261	PSUN_70662-RA	3.2	LD	9	Psun_70662-Ra
CM043852.1	11066826	11066826	PSUN_70663-RA	0.98	LD	17	Psun_70663-Ra
CM043852.1	11071254	11071260	PSUN_70664-RA	12.91	LD	17	Psun_70664-Ra
CM043852.1	11071254	11071260	Npffr1	12.91	LD	17	Npffr1
CM043852.1	11082763	11082763	PSUN_70665-RA	5.67	LD	17	Psun_70665-Ra
CM043852.1	11120082	11120082	PSUN_70668-RA	0.3	LD	27	Psun_70668-Ra
CM043852.1	11209993	11209993	PSUN_70672-RA	2.98	LD	17	Psun_70672-Ra
CM043852.1	11223647	11223647	PSUN_70675-RA	1.74	LD	17	Psun_70675-Ra
CM043852.1	11252090	11252090	PSUN_70678-RA	2.13	LD	30	Psun_70678-Ra
CM043852.1	11252090	11252090	Nodal	2.13	LD	30	Nodal
CM043852.1	11261848	11261848	PSUN_70680-RA	2.13	LD	30	Psun_70680-Ra
CM043852.1	11335953	11335955	PSUN_70684-RA	13.21	LD	30	Psun_70684-Ra
CM043852.1	11354162	11354162	Prf1	13.39	LD	17	Prf1
CM043852.1	11356335	11356343	PSUN_70686-RA	5.86	LD	30	Psun_70686-Ra
CM043852.1	11458841	11458841	PSUN_70690-RA	3.43	LD	47	Psun_70690-Ra
CM043852.1	11483552	11483552	PSUN_70693-RA	7.18	LD	30	Psun_70693-Ra
CM043852.1	11533622	11533622	PSUN_70695-RA	3.91	LD	35	Psun_70695-Ra
CM043852.1	11536808	11536808	PSUN_70696-RA	5.53	LD	35	Psun_70696-Ra
CM043852.1	11729107	11729107	PSUN_70701-RA	12.69	LD	17	Psun_70701-Ra
CM043852.1	12113242	12113242	C10orf105	4.06	LD	27	C10orf105
CM043852.1	12118800	12118800	PSUN_70707-RA	6.11	LD	30	Psun_70707-Ra
CM043852.1	12141967	12141967	PSUN_70710-RA	4.46	LD	30	Psun_70710-Ra
CM043852.1	12163685	12163700	PSUN_70711-RA	4.63	LD	17	Psun_70711-Ra
CM043852.1	12163685	12163700	Vsir	4.63	LD	17	Vsir
CM043852.1	12186251	12186251	PSUN_70713-RA	8.69	LD	17	Psun_70713-Ra
CM043852.1	12193103	12193103	PSUN_70715-RA	1.84	LD	35	Psun_70715-Ra
CM043852.1	12270238	12270238	PSUN_70720-RA	2.07	LD	35	Psun_70720-Ra
CM043852.1	12263446	12263446	PSUN_70721-RA	0.23	LD	27	Psun_70721-Ra
CM043852.1	12334877	12334877	PSUN_70723-RA	3.81	LD	9	Psun_70723-Ra
CM043852.1	12338098	12338098	PSUN_70724-RA	5.57	LD	9	Psun_70724-Ra
CM043852.1	12449601	12449601	PSUN_70730-RA	0.13	LD	35	Psun_70730-Ra
CM043852.1	12526527	12526527	Dnajb12	4.18	LD	47	Dnajb12
CM043852.1	12565194	12565194	PSUN_70736-RA	2.07	LD	47	Psun_70736-Ra
CM043852.1	12611252	12611252	PSUN_70739-RA	7.04	LD	27	Psun_70739-Ra
CM043852.1	12615882	12615882	PSUN_70740-RA	8.26	LD	27	Psun_70740-Ra
CM043852.1	12687960	12687960	PSUN_70742-RA	2.43	LD	35	Psun_70742-Ra
CM043852.1	12716312	12716312	PSUN_70744-RA	4.04	LD	17	Psun_70744-Ra
CM043852.1	12716780	12716780	PSUN_70745-RA	2.83	LD	17	Psun_70745-Ra
CM043852.1	12725006	12725006	PSUN_70746-RA	4.03	LD	30	Psun_70746-Ra
CM043852.1	12746283	12746283	PSUN_70747-RA	17.59	LD	35	Psun_70747-Ra
CM043852.1	12869393	12869393	PSUN_70748-RA	3.43	LD	47	Psun_70748-Ra
CM043852.1	12899733	12899733	PSUN_70750-RA	6.83	LD	35	Psun_70750-Ra
CM043852.1	12910095	12910095	PSUN_70751-RA	3.81	LD	35	Psun_70751-Ra
CM043852.1	12922592	12922592	PSUN_70753-RA	1.92	LD	30	Psun_70753-Ra
CM043852.1	12937229	12937229	PSUN_70754-RA	0.16	LD	47	Psun_70754-Ra
CM043852.1	12948870	12948870	PSUN_70755-RA	0.17	LD	30	Psun_70755-Ra
CM043852.1	12959368	12959368	PSUN_70758-RA	0.45	LD	17	Psun_70758-Ra
CM043852.1	12961672	12961672	PSUN_70759-RA	6.46	LD	17	Psun_70759-Ra
CM043852.1	12998830	12998830	P4HA1	0.61	LD	27	P4ha1
CM043852.1	13174255	13174255	PSUN_70767-RA	0.31	LD	35	Psun_70767-Ra
CM043852.1	13210802	13210802	PSUN_70771-RA	2.84	LD	9	Psun_70771-Ra
CM043852.1	13214634	13214634	Sh3rf3	1.27	LD	9	Sh3rf3
CM043852.1	13262403	13262403	PSUN_70773-RA	1.36	LD	35	Psun_70773-Ra
CM043852.1	13310618	13310618	PSUN_70774-RA	6.45	LD	17	Psun_70774-Ra
CM043852.1	13477488	13477488	PSUN_70778-RA	0.97	LD	9	Psun_70778-Ra
CM043852.1	13482810	13482810	PSUN_70779-RA	8.62	LD	35	Psun_70779-Ra
CM043852.1	13507093	13507093	PSUN_70780-RA	2.17	LD	17	Psun_70780-Ra
CM043852.1	13566642	13566642	PSUN_70781-RA	6.18	LD	47	Psun_70781-Ra
CM043852.1	13585166	13585166	PSUN_70783-RA	2.5	LD	9	Psun_70783-Ra
CM043852.1	13597468	13597468	PSUN_70784-RA	2.49	LD	47	Psun_70784-Ra
CM043852.1	13638048	13638048	PSUN_70786-RA	2.62	LD	47	Psun_70786-Ra
CM043852.1	13640692	13640692	RANBP2	5.88	LD	47	Ranbp2
CM043852.1	13729583	13729583	PSUN_70789-RA	8.84	LD	17	Psun_70789-Ra
CM043852.1	13846403	13846419	PSUN_70794-RA	5.53	LD	47	Psun_70794-Ra
CM043852.1	13834006	13834006	PSUN_70796-RA	3.72	LD	35	Psun_70796-Ra
CM043852.1	13859911	13859911	PSUN_70798-RA	0.4	LD	47	Psun_70798-Ra
CM043853.1	74311	74311	Deaf1	3.13	LD	47	Deaf1
CM043853.1	85648	85648	PSUN_70799-RA	3.55	LD	9	Psun_70799-Ra
CM043853.1	89340	89340	Samd11	5.56	LD	30	Samd11
CM043853.1	106994	106994	Klhl17	0.66	LD	30	Klhl17
CM043853.1	135793	135793	Isg15	4.06	LD	30	Isg15
CM043853.1	138400	138400	AGRN	6.09	LD	9	Agrn
CM043853.1	280389	280389	Ttll10	5.22	LD	47	Ttll10
CM043853.1	320206	320206	B3galt6	0.9	LD	17	B3galt6
CM043853.1	364135	364135	PSUN_70800-RA	0.35	LD	9	Psun_70800-Ra
CM043853.1	390628	390628	Pusl1	7.45	LD	47	Pusl1
CM043853.1	403710	403710	PSUN_70801-RA	3.86	LD	47	Psun_70801-Ra
CM043853.1	410138	410138	Cptp	0.48	LD	30	Cptp
CM043853.1	413894	413894	Tas1r3	3.09	LD	9	Tas1r3
CM043853.1	489561	489561	Tmem88b	0.73	LD	47	Tmem88b
CM043853.1	500461	500461	Vwa1	0.2	LD	35	Vwa1
CM043853.1	605636	605645	Mib2	13.92	LD	27	Mib2
CM043853.1	617761	617761	CDK11B	10.16	LD	17	Cdk11b
CM043853.1	669468	669468	PSUN_70803-RA	5.58	LD	47	Psun_70803-Ra
CM043853.1	684894	684901	PSUN_70804-RA	7.3	LD	47	Psun_70804-Ra
CM043853.1	865110	865110	PSUN_70806-RA	3.45	LD	35	Psun_70806-Ra
CM043853.1	981888	981888	PRKCZ	3.35	LD	30	Prkcz
CM043853.1	1227590	1227590	Plch2	6.43	LD	35	Plch2
CM043853.1	1320685	1320685	Prxl2b	1.59	LD	35	Prxl2b
CM043853.1	1527707	1527707	Actrt2	1.58	LD	35	Actrt2
CM043853.1	1660085	1660085	Prdm16	1.47	LD	47	Prdm16
CM043853.1	1893159	1893159	Arhgef16	4.06	LD	27	Arhgef16
CM043853.1	1992166	1992166	PSUN_70808-RA	2.79	LD	30	Psun_70808-Ra
CM043853.1	2011017	2011017	Wrap73	2.62	LD	47	Wrap73
CM043853.1	2015357	2015357	PSUN_70809-RA	2.68	LD	35	Psun_70809-Ra
CM043853.1	2071661	2071661	Tp73	0.26	LD	17	Tp73
CM043853.1	2109007	2109016	Ccdc27	3.8	LD	17	Ccdc27
CM043853.1	2178617	2178617	Dffb	0.57	LD	9	Dffb
CM043853.1	2369677	2369677	PSUN_70811-RA	3.27	LD	17	Psun_70811-Ra
CM043853.1	2718604	2718604	IVL	5.59	LD	9	Ivl
CM043853.1	3004255	3004255	PSUN_70814-RA	7.39	LD	9	Psun_70814-Ra
CM043853.1	3365045	3365045	PSUN_70815-RA	0.87	LD	30	Psun_70815-Ra
CM043853.1	3412434	3412434	Foxh1	10.49	LD	30	Foxh1
CM043853.1	3512332	3512332	Nphp4	1.44	LD	17	Nphp4
CM043853.1	3723207	3723207	RNF207	0.01	LD	9	Rnf207
CM043853.1	3753608	3753608	Hes3	0.66	LD	35	Hes3
CM043853.1	3865863	3865863	PSUN_70817-RA	2.6	LD	47	Psun_70817-Ra
CM043853.1	3869678	3869678	Espn	3.65	LD	30	Espn
CM043853.1	3892956	3892963	Espnl	10.08	LD	35	Espnl
CM043853.1	3936124	3936124	PSUN_70818-RA	3.62	LD	9	Psun_70818-Ra
CM043853.1	3973385	3973385	Tas1r1	1.57	LD	35	Tas1r1
CM043853.1	3981227	3981227	Zbtb48	0.62	LD	35	Zbtb48
CM043853.1	4024361	4024361	Thap3	10.03	LD	17	Thap3
CM043853.1	4081685	4081701	PSUN_70820-RA	12.15	LD	9	Psun_70820-Ra
CM043853.1	4145491	4145491	PSUN_70821-RA	0.04	LD	27	Psun_70821-Ra
CM043853.1	4375693	4375693	PSUN_70822-RA	3.85	LD	17	Psun_70822-Ra
CM043853.1	4824057	4824057	CAMTA1	1.14	LD	17	Camta1
CM043853.1	4942115	4942115	PER3	10.52	LD	9	Per3
CM043853.1	5057401	5057401	PSUN_70825-RA	9.8	LD	17	Psun_70825-Ra
CM043853.1	5180770	5180770	PSUN_70827-RA	3.13	LD	47	Psun_70827-Ra
CM043853.1	5233883	5233883	PSUN_70829-RA	6.36	LD	9	Psun_70829-Ra
CM043853.1	5249364	5249364	PSUN_70830-RA	3.76	LD	35	Psun_70830-Ra
CM043853.1	5286225	5286225	Slc45a1	1.7	LD	27	Slc45a1
CM043853.1	5337415	5337430	PSUN_70833-RA	4.66	LD	9	Psun_70833-Ra
CM043853.1	5432922	5432922	PSUN_70834-RA	5.13	LD	17	Psun_70834-Ra
CM043853.1	5627747	5627752	PSUN_70836-RA	0.52	LD	47	Psun_70836-Ra
CM043853.1	5679887	5679887	PSUN_70838-RA	3.26	LD	17	Psun_70838-Ra
CM043853.1	5712351	5712351	PSUN_70839-RA	4.11	LD	30	Psun_70839-Ra
CM043853.1	5715105	5715105	PSUN_70840-RA	1	LD	30	Psun_70840-Ra
CM043853.1	5773768	5773768	PSUN_70843-RA	7.72	LD	9	Psun_70843-Ra
CM043853.1	5784261	5784261	PSUN_70844-RA	7.45	LD	9	Psun_70844-Ra
CM043853.1	5890622	5890624	H6pd	7.71	LD	27	H6pd
CM043853.1	5974122	5974130	Spsb1	9.3	LD	35	Spsb1
CM043853.1	5984787	5984787	PSUN_70847-RA	5.88	LD	35	Psun_70847-Ra
CM043853.1	6034339	6034339	PSUN_70848-RA	10.04	LD	35	Psun_70848-Ra
CM043853.1	6057704	6057704	PSUN_70849-RA	4.29	LD	35	Psun_70849-Ra
CM043853.1	6127383	6127383	Slc25a33	7.71	LD	30	Slc25a33
CM043853.1	6135024	6135024	Tmem201	1.88	LD	9	Tmem201
CM043853.1	6190116	6190116	Pik3cd	2.46	LD	9	Pik3cd
CM043853.1	6191807	6191807	PSUN_70851-RA	3.48	LD	9	Psun_70851-Ra
CM043853.1	6234743	6234743	PSUN_70852-RA	6.22	LD	17	Psun_70852-Ra
CM043853.1	6324394	6324394	PSUN_70853-RA	0.99	LD	17	Psun_70853-Ra
CM043853.1	6361982	6361982	PSUN_70855-RA	1.02	LD	30	Psun_70855-Ra
CM043853.1	6412773	6412773	PSUN_70858-RA	6.03	LD	9	Psun_70858-Ra
CM043853.1	6463431	6463431	UBE4B	0.32	LD	27	Ube4b
CM043853.1	6465585	6465593	PSUN_70860-RA	10.76	LD	27	Psun_70860-Ra
CM043853.1	6504663	6504663	PERM1	4.49	LD	47	Perm1
CM043853.1	6596376	6596376	Kif1b	10.02	LD	35	Kif1b
CM043853.1	6610254	6610254	Kif1c	3.74	LD	27	Kif1c
CM043853.1	6677012	6677012	PSUN_70863-RA	2.54	LD	9	Psun_70863-Ra
CM043853.1	6682076	6682076	PGD	3.34	LD	9	Pgd
CM043853.1	6739680	6739680	PSUN_70865-RA	9.25	LD	9	Psun_70865-Ra
CM043853.1	6759737	6759737	PSUN_70866-RA	0.77	LD	27	Psun_70866-Ra
CM043853.1	6851427	6851427	PSUN_70868-RA	21.57	LD	30	Psun_70868-Ra
CM043853.1	6882126	6882126	PEX14	0.78	LD	30	Pex14
CM043853.1	6968075	6968080	PSUN_70869-RA	5.11	LD	27	Psun_70869-Ra
CM043853.1	7091397	7091397	PSUN_70870-RA	4.68	LD	47	Psun_70870-Ra
CM043853.1	7138163	7138163	PSUN_70871-RA	1.74	LD	47	Psun_70871-Ra
CM043853.1	7184538	7184538	Tardbp	3.09	LD	27	Tardbp
CM043853.1	7248284	7248284	PSUN_70872-RA	7.76	LD	17	Psun_70872-Ra
CM043853.1	7305883	7305883	Angptl7	10.33	LD	17	Angptl7
CM043853.1	7362888	7362888	Ubiad1	2.83	LD	30	Ubiad1
CM043853.1	7413783	7413783	PSUN_70876-RA	10.66	LD	9	Psun_70876-Ra
CM043853.1	7493616	7493616	PSUN_70877-RA	1.26	LD	9	Psun_70877-Ra
CM043853.1	7520563	7520563	Disp3	4.27	LD	17	Disp3
CM043853.1	7576377	7576377	PSUN_70879-RA	3.15	LD	9	Psun_70879-Ra
CM043853.1	7630244	7630244	Fbxo44	0.29	LD	30	Fbxo44
CM043853.1	7638400	7638400	FBXO6	3.71	LD	9	Fbxo6
CM043853.1	7668865	7668865	Draxin	5.15	LD	30	Draxin
CM043853.1	7839342	7839342	PLOD1	1.92	LD	9	Plod1
CM043853.1	7872085	7872085	Mfn2	0.97	LD	47	Mfn2
CM043853.1	7887442	7887442	Miip	2.31	LD	27	Miip
CM043853.1	7889170	7889174	PSUN_70883-RA	7.31	LD	9	Psun_70883-Ra
CM043853.1	7893481	7893488	PSUN_70884-RA	13.38	LD	9	Psun_70884-Ra
CM043853.1	7950573	7950573	PSUN_70885-RA	2.84	LD	17	Psun_70885-Ra
CM043853.1	7969833	7969833	PSUN_70886-RA	3.35	LD	30	Psun_70886-Ra
CM043853.1	7994787	7994787	TNFRSF1B	2.74	LD	30	Tnfrsf1b
CM043853.1	8030097	8030097	PSUN_70887-RA	0.44	LD	17	Psun_70887-Ra
CM043853.1	8047010	8047010	VPS13D	7.81	LD	30	Vps13d
CM043853.1	8366113	8366113	ERVK-11	3.81	LD	9	Ervk-11
CM043853.1	8440951	8440951	Aadacl4fm1	3.38	LD	9	Aadacl4fm1
CM043853.1	8464293	8464293	AADACL4	4.79	LD	17	Aadacl4
CM043853.1	8601442	8601442	Aadacl3	5.18	LD	9	Aadacl3
CM043853.1	8641678	8641678	PSUN_70889-RA	9.15	LD	30	Psun_70889-Ra
CM043853.1	8642754	8642754	PRAMEF8	4.71	LD	9	Pramef8
CM043853.1	8647519	8647519	PSUN_70890-RA	0.62	LD	47	Psun_70890-Ra
CM043853.1	8722149	8722149	ERVK-10	0.96	LD	30	Ervk-10
CM043853.1	8765252	8765252	ERVK-5	5.2	LD	9	Ervk-5
CM043853.1	8766838	8766838	ERVK-25	1.33	LD	47	Ervk-25
CM043853.1	8841848	8841848	Pcbp2	3.67	LD	47	Pcbp2
CM043853.1	8910319	8910319	PSUN_70892-RA	1.11	LD	9	Psun_70892-Ra
CM043853.1	9012553	9012553	Pdpn	2.63	LD	47	Pdpn
CM043853.1	9153148	9153148	Prdm2	2.52	LD	17	Prdm2
CM043853.1	9443439	9443439	PSUN_70894-RA	3.59	LD	35	Psun_70894-Ra
CM043853.1	9570312	9570312	PSUN_70895-RA	6.78	LD	47	Psun_70895-Ra
CM043853.1	9776468	9776468	Kazn	10.36	LD	35	Kazn
CM043853.1	9958211	9958216	PSUN_70900-RA	2.32	LD	47	Psun_70900-Ra
CM043853.1	9978059	9978059	PSUN_70901-RA	5.66	LD	9	Psun_70901-Ra
CM043853.1	10148348	10148348	PSUN_70905-RA	6.71	LD	27	Psun_70905-Ra
CM043853.1	10171649	10171649	PSUN_70906-RA	7.13	LD	30	Psun_70906-Ra
CM043853.1	10177996	10178000	Tmem51	15.13	LD	30	Tmem51
CM043853.1	10190180	10190180	PSUN_70908-RA	3.53	LD	30	Psun_70908-Ra
CM043853.1	10258542	10258542	Fhad1	4.69	LD	9	Fhad1
CM043853.1	10282754	10282768	PSUN_70910-RA	10.26	LD	47	Psun_70910-Ra
CM043853.1	10322600	10322600	Efhd2	6.26	LD	9	Efhd2
CM043853.1	10407389	10407394	Dnajc16	6.07	LD	30	Dnajc16
CM043853.1	10446338	10446338	Ddi2	4.82	LD	27	Ddi2
CM043853.1	10478646	10478646	Rsc1a1	7.3	LD	47	Rsc1a1
CM043853.1	10509821	10509825	PSUN_70916-RA	0.17	LD	9	Psun_70916-Ra
CM043853.1	10513612	10513612	PSUN_70917-RA	2.56	LD	35	Psun_70917-Ra
CM043853.1	10518646	10518646	Plekhm2	8.85	LD	9	Plekhm2
CM043853.1	10533841	10533841	Slc25a34	4.53	LD	30	Slc25a34
CM043853.1	10564701	10564701	FBLIM1	2.42	LD	47	Fblim1
CM043853.1	10565270	10565282	PSUN_70918-RA	1.61	LD	47	Psun_70918-Ra
CM043853.1	10582823	10582823	PSUN_70919-RA	3.93	LD	9	Psun_70919-Ra
CM043853.1	10620360	10620360	SPEN	8.3	LD	9	Spen
CM043853.1	10688519	10688519	PSUN_70921-RA	4.48	LD	30	Psun_70921-Ra
CM043853.1	10792603	10792603	PSUN_70926-RA	2.97	LD	47	Psun_70926-Ra
CM043853.1	10850536	10850536	PSUN_70927-RA	1.88	LD	27	Psun_70927-Ra
CM043853.1	10979456	10979456	PSUN_70928-RA	10.08	LD	9	Psun_70928-Ra
CM043853.1	11002713	11002713	PSUN_70929-RA	4.24	LD	27	Psun_70929-Ra
CM043853.1	11028354	11028354	Necap2	10.52	LD	17	Necap2
CM043853.1	11050348	11050348	Crocc	10	LD	9	Crocc
CM043853.1	11062343	11062343	PSUN_70931-RA	0.88	LD	17	Psun_70931-Ra
CM043853.1	11268134	11268134	Padi1	1.91	LD	27	Padi1
CM043853.1	11310617	11310617	Padi4	0.65	LD	17	Padi4
CM043853.1	11316958	11316958	PSUN_70936-RA	7.22	LD	17	Psun_70936-Ra
CM043853.1	11317993	11317993	PSUN_70937-RA	13.31	LD	17	Psun_70937-Ra
CM043853.1	11376387	11376387	PSUN_70938-RA	1.48	LD	17	Psun_70938-Ra
CM043853.1	11499339	11499339	ARHGEF10L	3.22	LD	9	Arhgef10l
CM043853.1	11559799	11559799	PSUN_70940-RA	2.16	LD	9	Psun_70940-Ra
CM043853.1	11579426	11579426	PSUN_70941-RA	4.8	LD	35	Psun_70941-Ra
CM043853.1	11893881	11893881	PSUN_70943-RA	1.27	LD	9	Psun_70943-Ra
CM043853.1	11897394	11897394	PSUN_70944-RA	3.6	LD	35	Psun_70944-Ra
CM043853.1	11977421	11977421	Igsf21	10.42	LD	47	Igsf21
CM043853.1	12036859	12036859	PSUN_70947-RA	2.88	LD	35	Psun_70947-Ra
CM043853.1	12062443	12062443	PSUN_70948-RA	2.31	LD	30	Psun_70948-Ra
CM043853.1	12067837	12067837	Klhdc7a	3.29	LD	30	Klhdc7a
CM043853.1	12220612	12220612	PAX7	1.4	LD	17	Pax7
CM043853.1	12231913	12231913	PSUN_70950-RA	0.23	LD	17	Psun_70950-Ra
CM043853.1	12289197	12289197	PSUN_70952-RA	9.58	LD	47	Psun_70952-Ra
CM043853.1	12341596	12341596	Aldh4a1	1.8	LD	9	Aldh4a1
CM043853.1	12356327	12356327	Iffo2	4.83	LD	30	Iffo2
CM043853.1	12448053	12448053	PSUN_70957-RA	7.25	LD	35	Psun_70957-Ra
CM043853.1	12534664	12534664	PSUN_70958-RA	10.29	LD	17	Psun_70958-Ra
CM043853.1	12620952	12620952	AKR7L	11.43	LD	17	Akr7l
CM043853.1	12635251	12635251	MRTO4	3.08	LD	9	Mrto4
CM043853.1	12639818	12639818	Akr7a2	7.64	LD	47	Akr7a2
CM043853.1	12670526	12670526	Slc66a1	4.75	LD	30	Slc66a1
CM043853.1	12689850	12689850	PSUN_70959-RA	2.12	LD	9	Psun_70959-Ra
CM043853.1	12768616	12768625	PSUN_70963-RA	0.05	LD	47	Psun_70963-Ra
CM043853.1	12860144	12860144	PSUN_70966-RA	1.53	LD	17	Psun_70966-Ra
CM043853.1	12883088	12883088	Htr6	1.89	LD	17	Htr6
CM043853.1	13046482	13046482	Otud3	1.77	LD	47	Otud3
CM043853.1	13154870	13154870	Pla2g5	2.33	LD	27	Pla2g5
CM043853.1	13234815	13234815	Ubxn10	7	LD	30	Ubxn10
CM043853.1	13268140	13268140	Rpl37a	1.04	LD	9	Rpl37a
CM043853.1	13363882	13363882	Vwa5b1	0.61	LD	35	Vwa5b1
CM043853.1	13449137	13449137	PSUN_70968-RA	6.48	LD	30	Psun_70968-Ra
CM043853.1	13528685	13528697	FAM43B	6.23	LD	47	Fam43b
CM043853.1	13583287	13583287	PSUN_70972-RA	0.15	LD	30	Psun_70972-Ra
CM043853.1	13588936	13588936	Pink1	0.46	LD	9	Pink1
CM043853.1	13748968	13748975	PSUN_70977-RA	1.52	LD	47	Psun_70977-Ra
CM043853.1	13819375	13819375	PSUN_70978-RA	2.35	LD	47	Psun_70978-Ra
CM043853.1	13998977	13998977	PSUN_70979-RA	3.07	LD	47	Psun_70979-Ra
CM043853.1	14065950	14065950	PSUN_70985-RA	7.65	LD	17	Psun_70985-Ra
CM043853.1	14119857	14119857	Alpl	4.24	LD	9	Alpl
CM043853.1	14290494	14290494	LDLRAD2	1.02	LD	27	Ldlrad2
CM043853.1	14470568	14470568	PSUN_70990-RA	1.5	LD	17	Psun_70990-Ra
CM043853.1	14495501	14495501	Cdc42	0.14	LD	35	Cdc42
CM043853.1	14802088	14802088	ZBTB40	3.29	LD	47	Zbtb40
CM043853.1	14873784	14873784	Epha8	2.81	LD	9	Epha8
CM043853.1	14902273	14902273	PSUN_70993-RA	4.01	LD	27	Psun_70993-Ra
CM043853.1	14920619	14920619	PSUN_70994-RA	3.07	LD	35	Psun_70994-Ra
CM043853.1	14922831	14922831	C1qa	5.64	LD	35	C1qa
CM043853.1	14927495	14927495	C1qc	0.4	LD	30	C1qc
CM043853.1	14938062	14938062	C1qb	9.5	LD	27	C1qb
CM043853.1	15045193	15045193	Ephb2	8.23	LD	17	Ephb2
CM043853.1	15145808	15145808	PSUN_70998-RA	2.55	LD	47	Psun_70998-Ra
CM043853.1	15198352	15198352	KDM1A	4.33	LD	9	Kdm1a
CM043853.1	15321181	15321181	PSUN_71002-RA	3.17	LD	47	Psun_71002-Ra
CM043853.1	15344010	15344010	MPC1	4.04	LD	27	Mpc1
CM043853.1	15370399	15370399	PSUN_71004-RA	1.03	LD	35	Psun_71004-Ra
CM043853.1	15373889	15373889	PSUN_71005-RA	1.85	LD	35	Psun_71005-Ra
CM043853.1	15415165	15415165	PSUN_71006-RA	0.77	LD	47	Psun_71006-Ra
CM043853.1	15443246	15443246	PSUN_71007-RA	5.14	LD	35	Psun_71007-Ra
CM043853.1	15498491	15498491	PSUN_71008-RA	7.33	LD	47	Psun_71008-Ra
CM043853.1	15531332	15531332	PSUN_71009-RA	2.8	LD	17	Psun_71009-Ra
CM043853.1	15660339	15660343	PSUN_71011-RA	8.41	LD	30	Psun_71011-Ra
CM043853.1	15715107	15715107	Rpl11	3.76	LD	9	Rpl11
CM043853.1	15727393	15727393	PSUN_71014-RA	4.56	LD	17	Psun_71014-Ra
CM043853.1	15759723	15759723	Eloa	8.57	LD	35	Eloa
CM043853.1	15817632	15817632	PSUN_71018-RA	0.72	LD	17	Psun_71018-Ra
CM043853.1	15881202	15881202	PNRC2	1.89	LD	9	Pnrc2
CM043853.1	16049407	16049415	PSUN_71020-RA	3.58	LD	30	Psun_71020-Ra
CM043853.1	16066841	16066841	PSUN_71021-RA	3.87	LD	35	Psun_71021-Ra
CM043853.1	16142121	16142128	Grhl3	10.92	LD	47	Grhl3
CM043853.1	16220127	16220127	PSUN_71022-RA	5.31	LD	27	Psun_71022-Ra
CM043853.1	16232947	16232947	Nipal3	4.78	LD	30	Nipal3
CM043853.1	16331507	16331515	PSUN_71024-RA	5.1	LD	17	Psun_71024-Ra
CM043853.1	16347131	16347131	Srrm1	2.95	LD	35	Srrm1
CM043853.1	16407830	16407830	Clic4	1.03	LD	47	Clic4
CM043853.1	16655217	16655224	PSUN_71027-RA	10	LD	27	Psun_71027-Ra
CM043853.1	16681986	16681986	PSUN_71028-RA	7.49	LD	35	Psun_71028-Ra
CM043853.1	16771179	16771179	PSUN_71030-RA	0.8	LD	17	Psun_71030-Ra
CM043853.1	16787189	16787189	PSUN_71031-RA	0.57	LD	27	Psun_71031-Ra
CM043853.1	16826144	16826144	MACO1	0.13	LD	47	Maco1
CM043853.1	16839615	16839623	PSUN_71034-RA	5.84	LD	35	Psun_71034-Ra
CM043853.1	16872679	16872679	PSUN_71035-RA	4.95	LD	35	Psun_71035-Ra
CM043853.1	16890158	16890158	Ldlrap1	5.26	LD	17	Ldlrap1
CM043853.1	16905649	16905649	ldlrap1-b	3.65	LD	35	Ldlrap1-b
CM043853.1	17091483	17091483	SELENON	4.03	LD	35	Selenon
CM043853.1	17169929	17169929	PSUN_71036-RA	2.69	LD	27	Psun_71036-Ra
CM043853.1	17218268	17218268	Rps15	5.72	LD	9	Rps15
CM043853.1	17309155	17309155	PSUN_71038-RA	4.4	LD	9	Psun_71038-Ra
CM043853.1	17334900	17334903	Pdik1l	1.14	LD	47	Pdik1l
CM043853.1	17370197	17370197	Fam110d	3.12	LD	47	Fam110d
CM043853.1	17397187	17397187	PSUN_71039-RA	9.1	LD	9	Psun_71039-Ra
CM043853.1	17402349	17402349	PSUN_71040-RA	0.2	LD	27	Psun_71040-Ra
CM043853.1	17403924	17403924	CATSPER4	1.07	LD	27	Catsper4
CM043853.1	17446890	17446890	Cep85	0.02	LD	9	Cep85
CM043853.1	17676292	17676300	PSUN_71043-RA	20.43	LD	17	Psun_71043-Ra
CM043853.1	17692955	17692955	RPS6KA1	2.22	LD	9	Rps6ka1
CM043853.1	17856265	17856265	ARID1A	1.26	LD	9	Arid1a
CM043853.1	17875771	17875771	Pigv	4.17	LD	27	Pigv
CM043853.1	17910355	17910355	PSUN_71044-RA	5.3	LD	47	Psun_71044-Ra
CM043853.1	17926281	17926281	SFN	1.55	LD	9	Sfn
CM043853.1	18008036	18008036	PSUN_71046-RA	6.62	LD	27	Psun_71046-Ra
CM043853.1	18014195	18014195	PSUN_71047-RA	7.94	LD	9	Psun_71047-Ra
CM043853.1	18124606	18124616	PSUN_71049-RA	18.46	LD	27	Psun_71049-Ra
CM043853.1	18204627	18204627	PSUN_71053-RA	3.54	LD	47	Psun_71053-Ra
CM043853.1	18206738	18206738	Wdtc1	2.85	LD	47	Wdtc1
CM043853.1	18254027	18254047	Sytl1	9.71	LD	17	Sytl1
CM043853.1	18288980	18288980	PSUN_71055-RA	3.52	LD	9	Psun_71055-Ra
CM043853.1	18292620	18292620	Gpr3	3.83	LD	9	Gpr3
CM043853.1	18353079	18353079	PSUN_71058-RA	3.13	LD	27	Psun_71058-Ra
CM043853.1	18429970	18429970	PSUN_71060-RA	1.8	LD	47	Psun_71060-Ra
CM043853.1	18551769	18551769	PSUN_71064-RA	7.49	LD	35	Psun_71064-Ra
CM043853.1	18636100	18636100	Ppp1r8	0.96	LD	27	Ppp1r8
CM043853.1	18639085	18639085	PSUN_71068-RA	0.16	LD	27	Psun_71068-Ra
CM043853.1	18667087	18667087	Themis2	1.11	LD	27	Themis2
CM043853.1	18709239	18709239	PSUN_71071-RA	3.17	LD	17	Psun_71071-Ra
CM043853.1	18713406	18713406	Smpdl3b	7.53	LD	35	Smpdl3b
CM043853.1	18723934	18723934	Xkr8	2.89	LD	35	Xkr8
CM043853.1	18744215	18744215	PSUN_71072-RA	7.24	LD	47	Psun_71072-Ra
CM043853.1	18886064	18886064	PSUN_71075-RA	14.96	LD	30	Psun_71075-Ra
CM043853.1	18893649	18893649	Atp5if1	0.98	LD	30	Atp5if1
CM043853.1	18965723	18965723	Med18	0.33	LD	35	Med18
CM043853.1	18995761	18995766	PSUN_71078-RA	0.81	LD	9	Psun_71078-Ra
CM043853.1	19028708	19028708	PHACTR4	4.66	LD	27	Phactr4
CM043853.1	19070828	19070828	RCC1	5.1	LD	17	Rcc1
CM043853.1	19084050	19084050	Trnau1ap	1.86	LD	47	Trnau1ap
CM043853.1	19107312	19107312	Rab42	2.11	LD	27	Rab42
CM043853.1	19127337	19127337	PSUN_71085-RA	1.23	LD	9	Psun_71085-Ra
CM043853.1	19152344	19152344	PSUN_71086-RA	4.86	LD	30	Psun_71086-Ra
CM043853.1	19160265	19160265	Gmeb1	12.01	LD	17	Gmeb1
CM043853.1	19168989	19168989	PSUN_71088-RA	5.86	LD	35	Psun_71088-Ra
CM043853.1	19196430	19196430	Ythdf2	3.27	LD	27	Ythdf2
CM043853.1	19236232	19236232	PSUN_71090-RA	3.61	LD	30	Psun_71090-Ra
CM043853.1	19244489	19244489	Oprd1	1.92	LD	30	Oprd1
CM043853.1	19357780	19357780	PSUN_71091-RA	5.47	LD	35	Psun_71091-Ra
CM043853.1	19395597	19395597	EPB41	2.15	LD	9	Epb41
CM043853.1	19546597	19546597	Ptpru	13.7	LD	27	Ptpru
CM043853.1	20442288	20442288	PSUN_71098-RA	0.33	LD	17	Psun_71098-Ra
CM043853.1	20452183	20452183	Rps29	1.23	LD	9	Rps29
CM043853.1	20614247	20614247	PSUN_71102-RA	7.14	LD	47	Psun_71102-Ra
CM043853.1	20635714	20635714	PSUN_71103-RA	1.64	LD	9	Psun_71103-Ra
CM043853.1	20641191	20641191	PSUN_71104-RA	2.93	LD	47	Psun_71104-Ra
CM043853.1	20813431	20813431	ZCCHC17	9.5	LD	47	Zcchc17
CM043853.1	20850400	20850400	PSUN_71107-RA	6.45	LD	35	Psun_71107-Ra
CM043853.1	20866965	20866965	PSUN_71108-RA	0.75	LD	9	Psun_71108-Ra
CM043853.1	20880530	20880530	PSUN_71109-RA	0.95	LD	9	Psun_71109-Ra
CM043853.1	20896331	20896340	PSUN_71110-RA	5.78	LD	17	Psun_71110-Ra
CM043853.1	20912789	20912799	PSUN_71111-RA	5.41	LD	9	Psun_71111-Ra
CM043853.1	20951460	20951460	Tinagl1	1.82	LD	27	Tinagl1
CM043853.1	20987249	20987249	HCRTR1	2.16	LD	47	Hcrtr1
CM043853.1	21106767	21106767	PSUN_71114-RA	0.02	LD	47	Psun_71114-Ra
CM043853.1	21176018	21176018	PSUN_71115-RA	4.99	LD	35	Psun_71115-Ra
CM043853.1	21245913	21245913	PSUN_71116-RA	2.61	LD	9	Psun_71116-Ra
CM043853.1	21351761	21351761	Khdrbs1	3.9	LD	17	Khdrbs1
CM043853.1	21398975	21398975	Tmem39b	1.2	LD	47	Tmem39b
CM043853.1	21439140	21439140	PSUN_71122-RA	8.6	LD	35	Psun_71122-Ra
CM043853.1	21467443	21467443	TXLNA	2.23	LD	30	Txlna
CM043853.1	21482951	21482951	Iqcc	1.9	LD	9	Iqcc
CM043853.1	21494208	21494208	EIF3I	1	LD	17	Eif3i
CM043853.1	21533121	21533121	Lck	1.58	LD	47	Lck
CM043853.1	21601022	21601022	PSUN_71126-RA	1.06	LD	9	Psun_71126-Ra
CM043853.1	21660151	21660151	Zbtb8b	3.46	LD	30	Zbtb8b
CM043853.1	21718656	21718656	ZBTB8A	5.99	LD	35	Zbtb8a
CM043853.1	21741208	21741208	Rbbp4	8	LD	30	Rbbp4
CM043853.1	21807150	21807150	PSUN_71130-RA	2.24	LD	17	Psun_71130-Ra
CM043853.1	21834786	21834786	Kiaa1522	10.79	LD	27	Kiaa1522
CM043853.1	21845371	21845371	PSUN_71131-RA	2.74	LD	35	Psun_71131-Ra
CM043853.1	21855872	21855872	PSUN_71132-RA	7.16	LD	47	Psun_71132-Ra
CM043853.1	21875164	21875164	S100pbp	2.33	LD	9	S100pbp
CM043853.1	21924853	21924853	Hpca	1.38	LD	47	Hpca
CM043853.1	21955638	21955638	PSUN_71136-RA	3.35	LD	35	Psun_71136-Ra
CM043853.1	22055470	22055470	PSUN_71138-RA	3.93	LD	27	Psun_71138-Ra
CM043853.1	22075192	22075192	Azin2	7.24	LD	35	Azin2
CM043853.1	22132616	22132616	PSUN_71139-RA	5.03	LD	30	Psun_71139-Ra
CM043853.1	22166640	22166640	PSUN_71140-RA	1.46	LD	47	Psun_71140-Ra
CM043853.1	22210745	22210745	PSUN_71141-RA	5.38	LD	17	Psun_71141-Ra
CM043853.1	22328532	22328532	PSUN_71143-RA	1.18	LD	47	Psun_71143-Ra
CM043853.1	22408596	22408606	PSUN_71145-RA	9.71	LD	35	Psun_71145-Ra
CM043853.1	22408596	22408606	Tlr12	9.71	LD	35	Tlr12
CM043853.1	22418493	22418493	Zscan20	2.44	LD	27	Zscan20
CM043853.1	22466761	22466761	PSUN_71146-RA	2.3	LD	17	Psun_71146-Ra
CM043853.1	22730691	22730691	HMGB4	5.21	LD	9	Hmgb4
CM043853.1	22838480	22838480	PSUN_71149-RA	2.3	LD	9	Psun_71149-Ra
CM043853.1	22908532	22908540	PSUN_71150-RA	1.87	LD	47	Psun_71150-Ra
CM043853.1	22914727	22914727	PSUN_71151-RA	0.93	LD	47	Psun_71151-Ra
CM043853.1	23001905	23001905	C1orf94	0.14	LD	17	C1orf94
CM043853.1	23378841	23378841	Rpl35	0.84	LD	9	Rpl35
CM043853.1	23549680	23549680	PSUN_71154-RA	0.18	LD	47	Psun_71154-Ra
CM043853.1	23622832	23622832	Gjb5	1.56	LD	17	Gjb5
CM043853.1	23626668	23626668	Gjb4	1.62	LD	17	Gjb4
CM043853.1	23637085	23637085	PSUN_71155-RA	3.73	LD	17	Psun_71155-Ra
CM043853.1	23645474	23645474	Gjb3	2.76	LD	17	Gjb3
CM043853.1	23655133	23655133	Gja4	6.7	LD	30	Gja4
CM043853.1	23696162	23696162	PSUN_71157-RA	1.61	LD	47	Psun_71157-Ra
CM043853.1	23735568	23735568	PSUN_71158-RA	3.69	LD	35	Psun_71158-Ra
CM043853.1	23867246	23867246	PSUN_71160-RA	1.92	LD	35	Psun_71160-Ra
CM043853.1	23895148	23895148	ZMYM1	5.36	LD	47	Zmym1
CM043853.1	23995464	23995464	PSUN_71162-RA	3	LD	47	Psun_71162-Ra
CM043853.1	24016984	24016984	Zmym4	4.66	LD	27	Zmym4
CM043853.1	24107978	24107978	PSUN_71164-RA	5.43	LD	17	Psun_71164-Ra
CM043853.1	24180515	24180515	Ncdn	5.24	LD	35	Ncdn
CM043853.1	24207996	24207996	PSUN_71166-RA	1.17	LD	17	Psun_71166-Ra
CM043853.1	24314967	24314967	PSUN_71169-RA	3.04	LD	17	Psun_71169-Ra
CM043853.1	24384079	24384079	PSUN_71170-RA	8.88	LD	47	Psun_71170-Ra
CM043853.1	24534766	24534766	PSUN_71172-RA	6.24	LD	47	Psun_71172-Ra
CM043853.1	24550802	24550802	AGO3	0.25	LD	47	Ago3
CM043853.1	24564116	24564125	PSUN_71173-RA	8.25	LD	47	Psun_71173-Ra
CM043853.1	24593399	24593399	Tekt2	4.47	LD	17	Tekt2
CM043853.1	24596405	24596405	ADPRS	12.25	LD	47	Adprs
CM043853.1	24670654	24670654	Map7d1	0.27	LD	35	Map7d1
CM043853.1	24675617	24675617	PSUN_71174-RA	6.73	LD	35	Psun_71174-Ra
CM043853.1	24683807	24683807	PSUN_71175-RA	4.11	LD	35	Psun_71175-Ra
CM043853.1	24719944	24719944	Thrap3	5.81	LD	27	Thrap3
CM043853.1	24747373	24747373	Sh3d21	2.31	LD	30	Sh3d21
CM043853.1	25158132	25158132	Grik3	4.52	LD	9	Grik3
CM043853.1	25233868	25233868	PSUN_71178-RA	3.73	LD	27	Psun_71178-Ra
CM043853.1	25698388	25698388	Zc3h12a	6.93	LD	47	Zc3h12a
CM043853.1	25924443	25924443	PSUN_71183-RA	5.88	LD	47	Psun_71183-Ra
CM043853.1	25935018	25935018	Maneal	2.07	LD	27	Maneal
CM043853.1	26023009	26023009	PSUN_71185-RA	1.87	LD	27	Psun_71185-Ra
CM043853.1	26034572	26034572	PSUN_71187-RA	1.94	LD	17	Psun_71187-Ra
CM043853.1	26116756	26116756	Utp11	0.93	LD	47	Utp11
CM043853.1	26330316	26330316	PSUN_71191-RA	0.55	LD	27	Psun_71191-Ra
CM043853.1	26523103	26523103	PSUN_71192-RA	11	LD	35	Psun_71192-Ra
CM043853.1	26560334	26560348	PSUN_71194-RA	9.57	LD	47	Psun_71194-Ra
CM043853.1	26587227	26587227	PSUN_71195-RA	7.92	LD	9	Psun_71195-Ra
CM043853.1	26664676	26664676	PSUN_71196-RA	3.31	LD	30	Psun_71196-Ra
CM043853.1	26951140	26951140	Akirin1	5.09	LD	47	Akirin1
CM043853.1	27017825	27017825	PSUN_71199-RA	4.48	LD	47	Psun_71199-Ra
CM043853.1	27095667	27095667	PSUN_71200-RA	3.05	LD	27	Psun_71200-Ra
CM043853.1	27164256	27164256	Macf1	4.74	LD	9	Macf1
CM043853.1	27325970	27325970	Bmp8b	4.41	LD	9	Bmp8b
CM043853.1	27508601	27508601	ERVK-7	0.02	LD	9	Ervk-7
CM043853.1	27600354	27600354	PSUN_71204-RA	0.62	LD	35	Psun_71204-Ra
CM043853.1	27614722	27614722	PSUN_71205-RA	7.66	LD	35	Psun_71205-Ra
CM043853.1	27683049	27683049	Mfsd2a	5.85	LD	17	Mfsd2a
CM043853.1	27742431	27742431	PSUN_71207-RA	6.83	LD	27	Psun_71207-Ra
CM043853.1	27923165	27923165	RLF	0.18	LD	9	Rlf
CM043853.1	27946588	27946588	PSUN_71209-RA	5.37	LD	30	Psun_71209-Ra
CM043853.1	27999051	27999091	PSUN_71210-RA	8.12	LD	27	Psun_71210-Ra
CM043853.1	28087211	28087211	SMAP2	3.1	LD	47	Smap2
CM043853.1	28120812	28120812	PSUN_71214-RA	0.49	LD	30	Psun_71214-Ra
CM043853.1	28139282	28139282	PSUN_71216-RA	2.22	LD	47	Psun_71216-Ra
CM043853.1	28163608	28163608	Zfp69	6.08	LD	17	Zfp69
CM043853.1	28173020	28173020	Exo5	0.03	LD	30	Exo5
CM043853.1	28338062	28338062	KCNQ4	2.44	LD	9	Kcnq4
CM043853.1	28434341	28434341	PSUN_71220-RA	6.12	LD	30	Psun_71220-Ra
CM043853.1	28491560	28491560	PSUN_71221-RA	15.44	LD	47	Psun_71221-Ra
CM043853.1	28780357	28780357	Foxo6	4.49	LD	17	Foxo6
CM043853.1	28790482	28790489	PSUN_71224-RA	10.12	LD	35	Psun_71224-Ra
CM043853.1	29044394	29044394	PSUN_71226-RA	1.1	LD	17	Psun_71226-Ra
CM043853.1	29508843	29508843	RIMKLA	0.73	LD	47	Rimkla
CM043853.1	29549942	29549942	PPCS	2.94	LD	9	Ppcs
CM043853.1	29580857	29580864	PSUN_71230-RA	5.82	LD	27	Psun_71230-Ra
CM043853.1	29616133	29616133	PSUN_71231-RA	3.91	LD	9	Psun_71231-Ra
CM043853.1	29628851	29628851	REXO2	6.28	LD	27	Rexo2
CM043853.1	29647175	29647175	Ccdc30	0.83	LD	47	Ccdc30
CM043853.1	29649245	29649245	Ppih	9.51	LD	47	Ppih
CM043853.1	29673850	29673850	Ybx1	2.15	LD	17	Ybx1
CM043853.1	29771904	29771904	Ermap	1.78	LD	35	Ermap
CM043853.1	29786543	29786543	Znf691	6.36	LD	27	Znf691
CM043853.1	29899283	29899283	PSUN_71234-RA	3.03	LD	47	Psun_71234-Ra
CM043853.1	29933148	29933148	PSUN_71235-RA	9.69	LD	47	Psun_71235-Ra
CM043853.1	29992254	29992254	rpl31	3.77	LD	35	Rpl31
CM043853.1	30018339	30018339	OR2A12	7.12	LD	17	Or2a12
CM043853.1	30022769	30022769	Crip2	2.41	LD	17	Crip2
CM043853.1	30034457	30034457	OR2D3	3.69	LD	27	Or2d3
CM043853.1	30166070	30166080	Or2b6	3.28	LD	9	Or2b6
CM043853.1	30178109	30178109	OR2D2	9.62	LD	47	Or2d2
CM043853.1	30225153	30225153	CFAP57	3.41	LD	17	Cfap57
CM043853.1	30258066	30258066	PSUN_71240-RA	0.54	LD	30	Psun_71240-Ra
CM043853.1	30274620	30274620	PSUN_71241-RA	4.89	LD	17	Psun_71241-Ra
CM043853.1	30296265	30296265	Tmem125	2.43	LD	47	Tmem125
CM043853.1	30347547	30347547	TIE1	1.51	LD	30	Tie1
CM043853.1	30365818	30365818	Mpl	4.41	LD	17	Mpl
CM043853.1	30382601	30382601	Cdc20	9.3	LD	35	Cdc20
CM043853.1	30433721	30433721	Szt2	3.61	LD	27	Szt2
CM043853.1	30559638	30559638	Ptprf	1.61	LD	9	Ptprf
CM043853.1	30617953	30617953	Kdm4a	0.29	LD	30	Kdm4a
CM043853.1	30703387	30703387	PSUN_71247-RA	5.15	LD	47	Psun_71247-Ra
CM043853.1	30741947	30741947	PSUN_71250-RA	7.29	LD	17	Psun_71250-Ra
CM043853.1	30842702	30842702	PSUN_71252-RA	6.9	LD	47	Psun_71252-Ra
CM043853.1	30882225	30882225	IPO13	7.07	LD	30	Ipo13
CM043853.1	30902287	30902287	DPH2	0.35	LD	17	Dph2
CM043853.1	30912590	30912590	B4GALT2	2.78	LD	27	B4galt2
CM043853.1	30999559	30999559	PSUN_71253-RA	7.94	LD	17	Psun_71253-Ra
CM043853.1	31019329	31019329	Klf17	2.35	LD	17	Klf17
CM043853.1	31049495	31049495	PSUN_71257-RA	1.68	LD	9	Psun_71257-Ra
CM043853.1	31085209	31085209	Dmap1	3.46	LD	47	Dmap1
CM043853.1	31287746	31287759	PSUN_71260-RA	31.23	LD	35	Psun_71260-Ra
CM043853.1	31418591	31418610	PSUN_71263-RA	27.9	LD	9	Psun_71263-Ra
CM043853.1	31527963	31527963	ARMH1	8.83	LD	17	Armh1
CM043853.1	31603492	31603492	PSUN_71264-RA	3.82	LD	17	Psun_71264-Ra
CM043853.1	31608039	31608039	KIF2C	5.7	LD	47	Kif2c
CM043853.1	31653334	31653334	PSUN_71266-RA	1.11	LD	30	Psun_71266-Ra
CM043853.1	31756014	31756014	PSUN_71269-RA	6.99	LD	9	Psun_71269-Ra
CM043853.1	31772455	31772455	UROD	0.4	LD	47	Urod
CM043853.1	31925767	31925767	PSUN_71273-RA	8.16	LD	27	Psun_71273-Ra
CM043853.1	31928881	31928881	Hpdl	0.81	LD	27	Hpdl
CM043853.1	31942178	31942178	Toe1	4.47	LD	35	Toe1
CM043853.1	32053836	32053836	Mmachc	1.72	LD	30	Mmachc
CM043853.1	32127132	32127132	Nasp	11.22	LD	47	Nasp
CM043853.1	32186165	32186165	Tmem69	1.33	LD	35	Tmem69
CM043853.1	32212461	32212461	PSUN_71274-RA	4.42	LD	30	Psun_71274-Ra
CM043853.1	32276990	32276990	Mast2	2.64	LD	47	Mast2
CM043853.1	32358697	32358697	ERVK-19	1.28	LD	47	Ervk-19
CM043853.1	32376784	32376784	PSUN_71276-RA	1.49	LD	27	Psun_71276-Ra
CM043853.1	32539321	32539321	Tspan1	1.14	LD	47	Tspan1
CM043853.1	32624132	32624132	Uqcrh	3.37	LD	17	Uqcrh
CM043853.1	32640044	32640044	Nsun4	4.54	LD	30	Nsun4
CM043853.1	32678279	32678279	FAAH	2.51	LD	27	Faah
CM043853.1	32758422	32758422	Dmbx1	4.59	LD	47	Dmbx1
CM043853.1	32885702	32885702	Tex38	18.13	LD	47	Tex38
CM043853.1	33205302	33205302	Cyp4x1	0.43	LD	9	Cyp4x1
CM043853.1	33373198	33373198	PSUN_71282-RA	6.74	LD	47	Psun_71282-Ra
CM043853.1	33412334	33412334	Foxe3	3.55	LD	17	Foxe3
CM043853.1	33429050	33429050	Foxd2	6.7	LD	47	Foxd2
CM043853.1	33504739	33504739	PSUN_71284-RA	1.24	LD	47	Psun_71284-Ra
CM043853.1	34351149	34351149	Slc5a9	0.85	LD	35	Slc5a9
CM043853.1	34582225	34582225	Atp5mc2	3.65	LD	30	Atp5mc2
CM043853.1	35708776	35708776	Elavl4	1.84	LD	9	Elavl4
CM043853.1	36362046	36362046	PSUN_71289-RA	11.43	LD	47	Psun_71289-Ra
CM043853.1	36369313	36369313	Rnf11	1.84	LD	17	Rnf11
CM043853.1	36801006	36801013	PSUN_71291-RA	0.62	LD	35	Psun_71291-Ra
CM043853.1	36945995	36945995	BTF3L4	4.24	LD	35	Btf3l4
CM043853.1	37063962	37063962	PSUN_71298-RA	2	LD	47	Psun_71298-Ra
CM043853.1	37114351	37114351	ZFYVE9	3.68	LD	35	Zfyve9
CM043853.1	37309579	37309579	PSUN_71299-RA	5.02	LD	17	Psun_71299-Ra
CM043853.1	37383666	37383666	Shisal2a	12.87	LD	30	Shisal2a
CM043853.1	37417035	37417035	PSUN_71302-RA	5.94	LD	9	Psun_71302-Ra
CM043853.1	37424530	37424530	PSUN_71303-RA	0.12	LD	9	Psun_71303-Ra
CM043853.1	37472426	37472426	PSUN_71304-RA	8.17	LD	47	Psun_71304-Ra
CM043853.1	37481015	37481015	ZYG11B	0.78	LD	9	Zyg11b
CM043853.1	37534550	37534550	Zyg11a	0.66	LD	47	Zyg11a
CM043853.1	37565021	37565021	PSUN_71307-RA	2.25	LD	17	Psun_71307-Ra
CM043853.1	37683632	37683632	Podn	3.01	LD	17	Podn
CM043853.1	37788221	37788221	Cpt2	3.61	LD	17	Cpt2
CM043853.1	37810015	37810015	PSUN_71313-RA	9.03	LD	27	Psun_71313-Ra
CM043853.1	37852874	37852874	PSUN_71314-RA	5.01	LD	17	Psun_71314-Ra
CM043853.1	38070667	38070667	PSUN_71317-RA	2.64	LD	30	Psun_71317-Ra
CM043853.1	38218318	38218318	RPS13	0.73	LD	9	Rps13
CM043853.1	38317562	38317562	PSUN_71319-RA	5	LD	30	Psun_71319-Ra
CM043853.1	38317562	38317562	Dio1	5	LD	30	Dio1
CM043853.1	38322383	38322383	PSUN_71320-RA	0.04	LD	30	Psun_71320-Ra
CM043853.1	38343448	38343448	PSUN_71321-RA	4.79	LD	35	Psun_71321-Ra
CM043853.1	38371423	38371423	Lrrc42	6.94	LD	9	Lrrc42
CM043853.1	38398292	38398308	PSUN_71322-RA	24.05	LD	30	Psun_71322-Ra
CM043853.1	38477606	38477606	Tceanc2	7.42	LD	30	Tceanc2
CM043853.1	38548370	38548370	Mrpl37	5.79	LD	30	Mrpl37
CM043853.1	38826476	38826476	Acot11	4.9	LD	9	Acot11
CM043853.1	38869688	38869688	Mroh7	2.04	LD	9	Mroh7
CM043853.1	38922071	38922071	Ttc4	5.55	LD	47	Ttc4
CM043853.1	39073093	39073099	TMEM61	7.14	LD	35	Tmem61
CM043853.1	39087155	39087155	Bsnd	0.06	LD	35	Bsnd
CM043853.1	39117146	39117146	Pcsk9	0.62	LD	30	Pcsk9
CM043853.1	40401572	40401572	PRKAA2	13.7	LD	17	Prkaa2
CM043853.1	40653576	40653576	C8a	9.94	LD	27	C8a
CM043853.1	41325307	41325307	PSUN_71330-RA	4.26	LD	47	Psun_71330-Ra
CM043853.1	42063682	42063682	PSUN_71331-RA	3.91	LD	30	Psun_71331-Ra
CM043853.1	42142885	42142892	Slc35d1	13.79	LD	35	Slc35d1
CM043853.1	42436765	42436765	PSUN_71336-RA	0.86	LD	30	Psun_71336-Ra
CM043853.1	42636915	42636924	PSUN_71338-RA	2.07	LD	17	Psun_71338-Ra
CM043853.1	43295403	43295403	PRAMEF12	1.21	LD	47	Pramef12
CM043853.1	43339536	43339536	Pramel7	0.59	LD	9	Pramel7
CM043853.1	43341248	43341248	Oog3	0.15	LD	9	Oog3
CM043853.1	43426614	43426634	PSUN_71341-RA	14.27	LD	35	Psun_71341-Ra
CM043853.1	43538326	43538326	PSUN_71342-RA	1.12	LD	35	Psun_71342-Ra
CM043853.1	43940639	43940639	JAK1	10.11	LD	17	Jak1
CM043853.1	44215554	44215554	PSUN_71345-RA	4.48	LD	27	Psun_71345-Ra
CM043853.1	45342884	45342884	PSUN_71349-RA	0.63	LD	35	Psun_71349-Ra
CM043853.1	45600839	45600839	PSUN_71350-RA	6.24	LD	27	Psun_71350-Ra
CM043853.1	45697649	45697649	PSUN_71351-RA	11.6	LD	27	Psun_71351-Ra
CM043853.1	45828818	45828818	DOCK7	1.94	LD	47	Dock7
CM043853.1	46106582	46106582	PSUN_71355-RA	13.78	LD	35	Psun_71355-Ra
CM043853.1	46351191	46351191	PSUN_71360-RA	5.52	LD	9	Psun_71360-Ra
CM043853.1	46602756	46602756	PSUN_71363-RA	2.37	LD	9	Psun_71363-Ra
CM043853.1	46631060	46631060	PSUN_71364-RA	2.26	LD	30	Psun_71364-Ra
CM043853.1	48094556	48094556	Cyp2j3	0.04	LD	47	Cyp2j3
CM043853.1	48113951	48113951	Cyp2j6	2.2	LD	17	Cyp2j6
CM043853.1	48162155	48162155	CYP2J4	5.85	LD	47	Cyp2j4
CM043853.1	48203958	48203958	PSUN_71366-RA	1.98	LD	30	Psun_71366-Ra
CM043853.1	48218155	48218155	CYP2J2	4.4	LD	47	Cyp2j2
CM043853.1	48936122	48936128	SF3B4	4.23	LD	35	Sf3b4
CM043853.1	49144196	49144196	Jun	0.04	LD	35	Jun
CM043853.1	49271011	49271011	EQTN	6.01	LD	17	Eqtn
CM043853.1	49490898	49490898	Lrrc19	0.44	LD	47	Lrrc19
CM043853.1	49576148	49576148	Caap1	8.41	LD	30	Caap1
CM043853.1	50692751	50692757	TUSC1	3.94	LD	9	Tusc1
CM043853.1	52329191	52329191	Elavl2	6.74	LD	35	Elavl2
CM043853.1	54000971	54000971	Cdkn2a	0.59	LD	9	Cdkn2a
CM043853.1	54534699	54534699	Ifna12	3.78	LD	27	Ifna12
CM043853.1	54587953	54587953	Ifna1	4.2	LD	17	Ifna1
CM043853.1	54990570	54990570	PSUN_71372-RA	3.69	LD	9	Psun_71372-Ra
CM043853.1	55042545	55042545	PSUN_71373-RA	5.33	LD	9	Psun_71373-Ra
CM043853.1	55072934	55072934	MLLT3	0.25	LD	47	Mllt3
CM043853.1	55472112	55472112	PSUN_71375-RA	0.65	LD	35	Psun_71375-Ra
CM043853.1	55783353	55783353	MLLT11	3.52	LD	27	Mllt11
CM043853.1	55885006	55885006	PSUN_71376-RA	6.01	LD	35	Psun_71376-Ra
CM043853.1	56018178	56018178	PSUN_71378-RA	4.05	LD	35	Psun_71378-Ra
CM043853.1	56039136	56039136	Slc24a1	1.83	LD	30	Slc24a1
CM043853.1	56278520	56278520	PSUN_71382-RA	5.98	LD	27	Psun_71382-Ra
CM043853.1	56320769	56320778	PLIN2	24.96	LD	30	Plin2
CM043853.1	56356410	56356418	HAUS6	9.72	LD	27	Haus6
CM043853.1	56446973	56446973	SAXO1	4.7	LD	9	Saxo1
CM043853.1	57029662	57029662	Idh3a	5.53	LD	47	Idh3a
CM043853.1	57305074	57305074	PSUN_71385-RA	6.86	LD	30	Psun_71385-Ra
CM043853.1	57670171	57670171	Son	7.19	LD	9	Son
CM043853.1	58449199	58449199	Rpl24	0.06	LD	30	Rpl24
CM043853.1	58543422	58543422	Bnc2	3.73	LD	47	Bnc2
CM043853.1	58698235	58698235	PSUN_71387-RA	3.42	LD	27	Psun_71387-Ra
CM043853.1	59202408	59202408	PSUN_71388-RA	12.4	LD	17	Psun_71388-Ra
CM043853.1	59214057	59214057	PSUN_71389-RA	1.69	LD	47	Psun_71389-Ra
CM043853.1	59584630	59584630	PSUN_71391-RA	5.63	LD	30	Psun_71391-Ra
CM043853.1	59689267	59689267	Frem1	1.04	LD	47	Frem1
CM043853.1	59812121	59812121	Cer1	0.42	LD	47	Cer1
CM043853.1	60139608	60139608	NFIB	4.75	LD	9	Nfib
CM043853.1	60290924	60290924	PSUN_71395-RA	3.38	LD	27	Psun_71395-Ra
CM043853.1	61487187	61487187	PSUN_71397-RA	0.69	LD	35	Psun_71397-Ra
CM043853.1	62207803	62207803	HSP90AA1	0.06	LD	47	Hsp90aa1
CM043853.1	65631374	65631374	Ptprd	2.22	LD	35	Ptprd
CM043853.1	66834425	66834425	gag-pol	8.32	LD	35	Gag-Pol
CM043853.1	67470618	67470618	Frmd3	5.28	LD	47	Frmd3
CM043853.1	68710041	68710043	TLE1	0.08	LD	47	Tle1
CM043853.1	68851719	68851719	PSUN_71400-RA	16.81	LD	27	Psun_71400-Ra
CM043853.1	69441262	69441262	GAPDH	5.35	LD	47	Gapdh
CM043853.1	69472144	69472144	Ak4	3.38	LD	30	Ak4
CM043853.1	69839312	69839312	Rpl23a	6.13	LD	27	Rpl23a
CM043853.1	70216228	70216228	Cdk5rap2	2.75	LD	9	Cdk5rap2
CM043853.1	71537804	71537804	Brinp1	1.36	LD	47	Brinp1
CM043853.1	73734287	73734287	PSUN_71401-RA	7.45	LD	47	Psun_71401-Ra
CM043853.1	74306386	74306386	Astn2	12.54	LD	27	Astn2
CM043853.1	74523047	74523047	PSUN_71402-RA	1.4	LD	30	Psun_71402-Ra
CM043853.1	75843800	75843800	Tnc	12.11	LD	47	Tnc
CM043853.1	76118508	76118508	Tnfsf15	3.21	LD	35	Tnfsf15
CM043853.1	76352968	76352968	Whrn	1.64	LD	30	Whrn
CM043853.1	76472190	76472190	Akna	4.75	LD	27	Akna
CM043853.1	76623921	76623921	PSUN_71403-RA	3.85	LD	35	Psun_71403-Ra
CM043853.1	76929883	76929883	PSUN_71404-RA	0.04	LD	35	Psun_71404-Ra
CM043853.1	77037035	77037035	pro-pol	10.05	LD	30	Pro-Pol
CM043853.1	77328114	77328114	Hdhd3	5.75	LD	17	Hdhd3
CM043853.1	77375199	77375199	Wdr31	1.97	LD	17	Wdr31
CM043853.1	77400060	77400060	Rnf183	6.46	LD	17	Rnf183
CM043853.1	77452753	77452753	ST13	4.34	LD	27	St13
CM043853.1	77516319	77516319	Fkbp15	0.89	LD	47	Fkbp15
CM043853.1	77542907	77542907	PSUN_71410-RA	1.34	LD	30	Psun_71410-Ra
CM043853.1	77635602	77635602	PSUN_71411-RA	1.58	LD	35	Psun_71411-Ra
CM043853.1	77659558	77659558	Zfp37	6.33	LD	9	Zfp37
CM043853.1	77735956	77735956	PSUN_71412-RA	6.06	LD	35	Psun_71412-Ra
CM043853.1	77739068	77739068	Slc46a2	3.29	LD	27	Slc46a2
CM043853.1	77996368	77996368	PSUN_71417-RA	7.24	LD	30	Psun_71417-Ra
CM043853.1	78069641	78069641	RELB	1.5	LD	27	Relb
CM043853.1	78315680	78315680	SUSD1	6.79	LD	9	Susd1
CM043853.1	78468967	78468967	PSUN_71422-RA	7.15	LD	47	Psun_71422-Ra
CM043853.1	78570809	78570809	Shoc1	9.42	LD	47	Shoc1
CM043853.1	78736909	78736909	PSUN_71425-RA	6.71	LD	35	Psun_71425-Ra
CM043853.1	79173839	79173839	Lpar1	2.38	LD	30	Lpar1
CM043853.1	79225243	79225243	lpar1-a	0.92	LD	35	Lpar1-a
CM043853.1	79440894	79440894	Svep1	4	LD	27	Svep1
CM043853.1	79699754	79699758	C9orf152	3.3	LD	47	C9orf152
CM043853.1	79716175	79716175	PSUN_71427-RA	7.31	LD	47	Psun_71427-Ra
CM043853.1	79763438	79763438	PSUN_71428-RA	3.88	LD	9	Psun_71428-Ra
CM043853.1	79841577	79841577	PSUN_71430-RA	1.07	LD	27	Psun_71430-Ra
CM043853.1	79894872	79894872	PSUN_71431-RA	0.8	LD	27	Psun_71431-Ra
CM043853.1	80452322	80452322	PSUN_71434-RA	2.28	LD	27	Psun_71434-Ra
CM043853.1	80465636	80465636	Epb41l4b	2.02	LD	35	Epb41l4b
CM043853.1	80565185	80565185	PSUN_71436-RA	6.24	LD	9	Psun_71436-Ra
CM043853.1	80610125	80610125	Frrs1l	7.14	LD	35	Frrs1l
CM043853.1	80650012	80650012	Tmem245	0.02	LD	9	Tmem245
CM043853.1	80733594	80733594	Ctnnal1	5.85	LD	35	Ctnnal1
CM043853.1	80821262	80821262	Elp1	0.19	LD	47	Elp1
CM043853.1	80863025	80863025	Actl7b	11.22	LD	30	Actl7b
CM043853.1	81443792	81443792	SEC61G	1.07	LD	17	Sec61g
CM043853.1	81655178	81655178	PSUN_71441-RA	0.16	LD	9	Psun_71441-Ra
CM043853.1	81657076	81657076	PSUN_71442-RA	6.84	LD	9	Psun_71442-Ra
CM043853.1	81836553	81836553	PSUN_71444-RA	1.42	LD	9	Psun_71444-Ra
CM043853.1	81953118	81953118	PSUN_71445-RA	11.26	LD	27	Psun_71445-Ra
CM043853.1	81996990	81996990	Klf4	0.04	LD	47	Klf4
CM043853.1	82106596	82106596	PSUN_71447-RA	0.99	LD	47	Psun_71447-Ra
CM043853.1	82178556	82178556	RPS4	0.44	LD	47	Rps4
CM043853.1	82221612	82221612	PSUN_71448-RA	0.04	LD	47	Psun_71448-Ra
CM043853.1	82560572	82560572	PSUN_71450-RA	2.44	LD	47	Psun_71450-Ra
CM043853.1	82568109	82568109	PSUN_71451-RA	1.92	LD	47	Psun_71451-Ra
CM043853.1	84177993	84177993	Abca1	10.17	LD	35	Abca1
CM043853.1	84367325	84367325	OR13C9	7	LD	17	Or13c9
CM043853.1	84417457	84417457	OR13C8	11.73	LD	17	Or13c8
CM043853.1	84473061	84473061	OR13C3	4.92	LD	9	Or13c3
CM043853.1	85329434	85329434	Fcor	5.6	LD	17	Fcor
CM043853.1	86913222	86913222	Grin3a	0.22	LD	17	Grin3a
CM043853.1	87082597	87082597	Ppp3r2	4.38	LD	35	Ppp3r2
CM043853.1	87172558	87172558	Pgap4	12.63	LD	17	Pgap4
CM043853.1	87209750	87209750	Aldob	8.58	LD	9	Aldob
CM043853.1	87236776	87236776	Mrpl50	4.42	LD	27	Mrpl50
CM043853.1	87245137	87245137	Baat	10.48	LD	35	Baat
CM043853.1	87276675	87276675	Acnat2	6.06	LD	27	Acnat2
CM043853.1	87778475	87778475	PSUN_71462-RA	7.47	LD	27	Psun_71462-Ra
CM043853.1	87949089	87949089	PSUN_71464-RA	2.54	LD	35	Psun_71464-Ra
CM043853.1	88001136	88001136	PSUN_71465-RA	1.75	LD	9	Psun_71465-Ra
CM043853.1	88089259	88089259	Tex10	0.25	LD	30	Tex10
CM043853.1	88138556	88138556	Prelid3b	6.11	LD	47	Prelid3b
CM043853.1	88173420	88173420	PSUN_71467-RA	2.63	LD	9	Psun_71467-Ra
CM043853.1	88827744	88827744	hspe1	15.27	LD	35	Hspe1
CM043853.1	89010941	89010941	Alg2	4.6	LD	17	Alg2
CM043853.1	89407080	89407080	Anks6	7.3	LD	47	Anks6
CM043853.1	89617916	89617916	Gabbr2	6.06	LD	47	Gabbr2
CM043853.1	89827817	89827817	Tbc1d2	5.92	LD	17	Tbc1d2
CM043853.1	89898856	89898856	Coro2a	1	LD	30	Coro2a
CM043853.1	89925795	89925795	Trim14	1.74	LD	9	Trim14
CM043853.1	90074783	90074783	PSUN_71477-RA	7.81	LD	9	Psun_71477-Ra
CM043853.1	90226693	90226693	Mrpl32	0.81	LD	27	Mrpl32
CM043853.1	90437780	90437780	Cdc5l	2.84	LD	35	Cdc5l
CM043853.1	90582071	90582071	Igfbpl1	4.79	LD	17	Igfbpl1
CM043853.1	90589460	90589460	PSUN_71480-RA	8.29	LD	35	Psun_71480-Ra
CM043853.1	90843118	90843118	PSUN_71483-RA	4.18	LD	17	Psun_71483-Ra
CM043853.1	90888329	90888329	Shb	0.02	LD	30	Shb
CM043853.1	91018383	91018383	Slc25a51	3.79	LD	47	Slc25a51
CM043853.1	91029506	91029506	PSUN_71487-RA	12.65	LD	47	Psun_71487-Ra
CM043853.1	91045059	91045059	PSUN_71488-RA	17.62	LD	35	Psun_71488-Ra
CM043853.1	91105055	91105057	Exosc3	3.8	LD	27	Exosc3
CM043853.1	91217726	91217726	PSUN_71491-RA	4.63	LD	17	Psun_71491-Ra
CM043853.1	91308842	91308842	TOMM5	2.49	LD	30	Tomm5
CM043853.1	91355186	91355186	Fbxo10	3.89	LD	9	Fbxo10
CM043853.1	91790737	91790737	PSUN_71493-RA	1.81	LD	35	Psun_71493-Ra
CM043853.1	92030128	92030128	PSUN_71494-RA	6.29	LD	35	Psun_71494-Ra
CM043853.1	92068782	92068782	PSUN_71496-RA	1.09	LD	27	Psun_71496-Ra
CM043853.1	92138040	92138040	PSUN_71497-RA	0.02	LD	35	Psun_71497-Ra
CM043853.1	92161837	92161837	PSUN_71498-RA	2.64	LD	35	Psun_71498-Ra
CM043853.1	92163912	92163912	PSUN_71499-RA	5.05	LD	35	Psun_71499-Ra
CM043853.1	92228648	92228648	PSUN_71500-RA	23.25	LD	27	Psun_71500-Ra
CM043853.1	92351344	92351344	GNE	1.92	LD	47	Gne
CM043853.1	92352590	92352590	PSUN_71502-RA	3.19	LD	47	Psun_71502-Ra
CM043853.1	92579762	92579762	OR13C7	3.91	LD	47	Or13c7
CM043853.1	92603955	92603955	OR2S2	13.35	LD	30	Or2s2
CM043853.1	92610333	92610333	PSUN_71505-RA	7.06	LD	47	Psun_71505-Ra
CM043853.1	92668689	92668689	OR13J1	3.18	LD	27	Or13j1
CM043853.1	92674990	92674990	OR13C2	3.54	LD	47	Or13c2
CM043853.1	92706564	92706564	Fam221b	0.14	LD	47	Fam221b
CM043853.1	92721414	92721423	Spag8	9.39	LD	47	Spag8
CM043853.1	92779591	92779591	Gba2	6.38	LD	30	Gba2
CM043853.1	92800732	92800732	Tln1	5.27	LD	17	Tln1
CM043853.1	92855575	92855575	Arhgef39	10.28	LD	35	Arhgef39
CM043853.1	92894813	92894813	Cd72	3.22	LD	9	Cd72
CM043853.1	92924609	92924609	Cimip2b	4.26	LD	9	Cimip2b
CM043853.1	93343370	93343370	Atosb	2.93	LD	47	Atosb
CM043853.1	93354418	93354418	PIGO	3.34	LD	27	Pigo
CM043853.1	93509676	93509676	Spata31f3	4.94	LD	30	Spata31f3
CM043853.1	93527296	93527296	Spata31f1-4	1.8	LD	35	Spata31f1-4
CM043853.1	93608868	93608868	SPATA31F1	6.8	LD	17	Spata31f1
CM043853.1	93614571	93614571	PSUN_71512-RA	3.81	LD	27	Psun_71512-Ra
CM043853.1	93700257	93700257	Arid3c	0.52	LD	9	Arid3c
CM043853.1	93713957	93713957	Dctn3	8.07	LD	9	Dctn3
CM043853.1	93716889	93716889	Rpp25l	6.96	LD	17	Rpp25l
CM043853.1	93791350	93791350	Enho	4.07	LD	47	Enho
CM043853.1	93925930	93925930	SPMIP6	9.24	LD	35	Spmip6
CM043853.1	93932315	93932315	Myorg	0.88	LD	17	Myorg
CM043853.1	93984397	93984397	Kif24	7.49	LD	47	Kif24
CM043853.1	94004650	94004650	PSUN_71516-RA	2.04	LD	9	Psun_71516-Ra
CM043853.1	94094058	94094058	PSUN_71519-RA	9.75	LD	9	Psun_71519-Ra
CM043853.1	94186177	94186177	Ubap2	2.45	LD	30	Ubap2
CM043853.1	94278616	94278616	NOL6	0.41	LD	9	Nol6
CM043853.1	94340259	94340259	Aqp7	3.85	LD	35	Aqp7
CM043853.1	94356402	94356402	PSUN_71522-RA	0.61	LD	27	Psun_71522-Ra
CM043853.1	94385229	94385229	PSUN_71524-RA	1.4	LD	9	Psun_71524-Ra
CM043853.1	94541179	94541179	B4galt1	5.51	LD	30	B4galt1
CM043853.1	94637447	94637447	Smu1	3.9	LD	9	Smu1
CM043853.1	94716279	94716279	PSUN_71526-RA	1.86	LD	35	Psun_71526-Ra
CM043853.1	95015357	95015357	Ndufb6	2.69	LD	17	Ndufb6
CM043853.1	95081429	95081429	Rigi	1.69	LD	9	Rigi
CM043853.1	95216001	95216001	ERVK-9	7.82	LD	17	Ervk-9
CM043853.1	95349951	95349951	LDHA	8.32	LD	17	Ldha
CM043853.1	97090584	97090584	CPSF4	2.61	LD	47	Cpsf4
CM043853.1	99417131	99417131	C9orf72	9.5	LD	27	C9orf72
CM043853.1	99532897	99532897	MOB3B	7.26	LD	47	Mob3b
CM043853.1	99719318	99719323	Zfp292	4.39	LD	9	Zfp292
CM043853.1	99794857	99794857	ZNF292	3.58	LD	35	Znf292
CM043853.1	99872400	99872400	Gm136	5.1	LD	47	Gm136
CM043853.1	100519950	100519950	Spaca1	5.49	LD	35	Spaca1
CM043853.1	100629904	100629904	PSUN_71538-RA	1.2	LD	35	Psun_71538-Ra
CM043853.1	101317743	101317743	PSUN_71539-RA	7.77	LD	47	Psun_71539-Ra
CM043853.1	101337769	101337769	Pnrc1	5.84	LD	9	Pnrc1
CM043853.1	101387280	101387289	Pm20d2	14.32	LD	30	Pm20d2
CM043853.1	101417223	101417223	PSUN_71540-RA	1.76	LD	17	Psun_71540-Ra
CM043853.1	101497569	101497569	PSUN_71541-RA	3.97	LD	17	Psun_71541-Ra
CM043853.1	101542178	101542178	PSUN_71543-RA	4.46	LD	47	Psun_71543-Ra
CM043853.1	101665488	101665488	PSUN_71544-RA	5.3	LD	47	Psun_71544-Ra
CM043853.1	101737003	101737025	Ankrd6	19.2	LD	47	Ankrd6
CM043853.1	101737657	101737657	PSUN_71545-RA	2.29	LD	35	Psun_71545-Ra
CM043853.1	101883922	101883922	PSUN_71547-RA	0.18	LD	35	Psun_71547-Ra
CM043853.1	101922571	101922571	PSUN_71548-RA	6.32	LD	9	Psun_71548-Ra
CM043853.1	102516348	102516348	PSUN_71550-RA	8.72	LD	47	Psun_71550-Ra
CM043853.1	103643916	103643922	Naa11	8.35	LD	9	Naa11
CM043853.1	105840854	105840854	NDUFB8	3.88	LD	47	Ndufb8
CM043853.1	108061560	108061560	Nbn	2.59	LD	35	Nbn
CM043853.1	108167979	108167979	Ptp4a1	1.09	LD	27	Ptp4a1
CM043853.1	110203132	110203132	TRAPPC1	2.03	LD	27	Trappc1
CM043853.1	110844273	110844273	Slc25a5	8.66	LD	35	Slc25a5
CM043853.1	110994080	110994080	RPL29	5.94	LD	30	Rpl29
CM043853.1	111262176	111262176	Slc7a13	2.79	LD	35	Slc7a13
CM043853.1	111384638	111384638	Plp2	7.08	LD	47	Plp2
CM043853.1	111483535	111483535	PSUN_71557-RA	6.18	LD	35	Psun_71557-Ra
CM043853.1	111583904	111583904	PSUN_71559-RA	1.36	LD	35	Psun_71559-Ra
CM043853.1	111594993	111594993	Klb	2.51	LD	17	Klb
CM043853.1	111641347	111641347	PSUN_71560-RA	1.63	LD	9	Psun_71560-Ra
CM043853.1	111661499	111661499	PSUN_71561-RA	5.14	LD	47	Psun_71561-Ra
CM043853.1	111929601	111929601	PSUN_71565-RA	3.87	LD	47	Psun_71565-Ra
CM043853.1	111950570	111950570	PSUN_71566-RA	8.67	LD	47	Psun_71566-Ra
CM043853.1	111969781	111969781	PSUN_71567-RA	0.12	LD	35	Psun_71567-Ra
CM043853.1	111993209	111993209	PSUN_71568-RA	7.18	LD	47	Psun_71568-Ra
CM043853.1	111998291	111998291	PSUN_71569-RA	3.28	LD	35	Psun_71569-Ra
CM043853.1	112009236	112009236	N4BP2	5.27	LD	47	N4bp2
CM043853.1	112109273	112109273	PSUN_71572-RA	9.96	LD	47	Psun_71572-Ra
CM043853.1	112113563	112113563	Rhoh	1.76	LD	47	Rhoh
CM043853.1	112201440	112201440	CHRNA9	1.58	LD	35	Chrna9
CM043853.1	112263086	112263086	PSUN_71575-RA	1.32	LD	9	Psun_71575-Ra
CM043853.1	112365263	112365263	PSUN_71576-RA	0.24	LD	47	Psun_71576-Ra
CM043853.1	112456996	112456996	PSUN_71578-RA	3.02	LD	30	Psun_71578-Ra
CM043853.1	112461608	112461608	Nsun7	1.49	LD	47	Nsun7
CM043853.1	112546610	112546610	PSUN_71580-RA	12.19	LD	9	Psun_71580-Ra
CM043853.1	112555058	112555058	PSUN_71581-RA	5.19	LD	9	Psun_71581-Ra
CM043853.1	113132767	113132767	Limch1	0.14	LD	47	Limch1
CM043853.1	113286805	113286805	Taf9	8.51	LD	47	Taf9
CM043853.1	113329302	113329302	PSUN_71582-RA	1.06	LD	35	Psun_71582-Ra
CM043853.1	113568250	113568250	PSUN_71583-RA	3.23	LD	47	Psun_71583-Ra
CM043853.1	113734809	113734809	Shisa3	1.25	LD	27	Shisa3
CM043853.1	114129811	114129811	Grxcr1	3.21	LD	35	Grxcr1
CM043853.1	114964439	114964439	PSUN_71585-RA	1.44	LD	35	Psun_71585-Ra
CM043853.1	117529815	117529815	PSUN_71588-RA	1.17	LD	9	Psun_71588-Ra
CM043853.1	117588656	117588656	GABRB1	4.8	LD	35	Gabrb1
CM043853.1	117694512	117694512	Atp10d	5.4	LD	47	Atp10d
CM043853.1	118303990	118303990	Slain2	0.13	LD	35	Slain2
CM043853.1	118385236	118385236	Slc10a4	3.83	LD	9	Slc10a4
CM043853.1	118388361	118388369	PSUN_71592-RA	2.82	LD	9	Psun_71592-Ra
CM043853.1	118392726	118392726	Zar1	2.65	LD	9	Zar1
CM043853.1	118461424	118461424	PSUN_71593-RA	9.67	LD	35	Psun_71593-Ra
CM043853.1	118612721	118612729	PSUN_71595-RA	9.23	LD	35	Psun_71595-Ra
CM043853.1	118728470	118728470	PSUN_71597-RA	0.11	LD	9	Psun_71597-Ra
CM043853.1	118821518	118821518	PSUN_71600-RA	6.79	LD	27	Psun_71600-Ra
CM043853.1	119383256	119383256	PSUN_71604-RA	3.75	LD	35	Psun_71604-Ra
CM043853.1	119506285	119506285	Rasl11b	8.24	LD	47	Rasl11b
CM043853.1	119834969	119834969	PSUN_71605-RA	7.39	LD	30	Psun_71605-Ra
CM043853.1	120341066	120341066	PSUN_71608-RA	5.26	LD	30	Psun_71608-Ra
CM043853.1	120358759	120358759	Gsx2	4.5	LD	27	Gsx2
CM043853.1	120436917	120436917	Pdgfra	4.61	LD	35	Pdgfra
CM043853.1	120568539	120568539	PSUN_71609-RA	9.32	LD	27	Psun_71609-Ra
CM043853.1	120854353	120854361	KIT	11.93	LD	9	Kit
CM043853.1	120886029	120886029	V-KIT	7.58	LD	17	v-Kit
CM043853.1	121060200	121060200	PSUN_71615-RA	7.48	LD	27	Psun_71615-Ra
CM043853.1	121265415	121265415	PSUN_71616-RA	3.18	LD	47	Psun_71616-Ra
CM043853.1	121372489	121372489	Tmem165	10.15	LD	35	Tmem165
CM043853.1	121442933	121442937	PSUN_71618-RA	0.61	LD	30	Psun_71618-Ra
CM043853.1	121683518	121683518	EXOC1	5.13	LD	17	Exoc1
CM043853.1	121705291	121705291	PSUN_71619-RA	5.94	LD	47	Psun_71619-Ra
CM043853.1	121729813	121729813	Cep135	6.6	LD	35	Cep135
CM043853.1	121952780	121952780	Cracd	7.04	LD	30	Cracd
CM043853.1	122050854	122050854	Paics	7.38	LD	27	Paics
CM043853.1	122062984	122062984	SRP72	1.37	LD	27	Srp72
CM043853.1	122080388	122080388	PSUN_71621-RA	3.17	LD	30	Psun_71621-Ra
CM043853.1	122099312	122099312	PSUN_71622-RA	8.94	LD	47	Psun_71622-Ra
CM043853.1	122103000	122103000	Spmap2l	0.96	LD	9	Spmap2l
CM043853.1	122330088	122330088	Rest	7.57	LD	47	Rest
CM043853.1	122373483	122373483	Polr2b	5.25	LD	9	Polr2b
CM043853.1	122392021	122392021	PSUN_71626-RA	3.08	LD	27	Psun_71626-Ra
CM043853.1	122651968	122651968	PSUN_71627-RA	3.69	LD	17	Psun_71627-Ra
CM043853.1	125691749	125691749	Ints15	0.2	LD	30	Ints15
CM043853.1	125696958	125696958	PSUN_71629-RA	3.88	LD	30	Psun_71629-Ra
CM043853.1	125954322	125954322	Adgrl3	2.32	LD	35	Adgrl3
CM043853.1	129701541	129701541	PSUN_71630-RA	5.23	LD	47	Psun_71630-Ra
CM043853.1	130292794	130292794	Ythdc1	5.37	LD	47	Ythdc1
CM043853.1	130475220	130475220	Ugt2b17	4.46	LD	9	Ugt2b17
CM043853.1	130820300	130820300	Csn1s1	2.24	LD	35	Csn1s1
CM043853.1	130917005	130917005	Dzip1	1.54	LD	17	Dzip1
CM043853.1	131132799	131132799	Cabs1	1.58	LD	47	Cabs1
CM043853.1	131493371	131493371	Ambn	5.54	LD	17	Ambn
CM043853.1	131527736	131527736	Enam	5.49	LD	27	Enam
CM043853.1	131565007	131565007	Utp3	4.49	LD	35	Utp3
CM043853.1	131764708	131764708	PSUN_71636-RA	6.3	LD	35	Psun_71636-Ra
CM043853.1	132408328	132408328	Npffr2	2.38	LD	9	Npffr2
CM043853.1	133262430	133262430	Afm	2.65	LD	9	Afm
CM043853.1	133292725	133292725	AFP	2.7	LD	9	Afp
CM043853.1	133478432	133478432	Cxcl5	2.7	LD	27	Cxcl5
CM043853.1	133490555	133490555	PSUN_71643-RA	4.52	LD	9	Psun_71643-Ra
CM043853.1	133543384	133543384	Stk-ps2	11	LD	47	Stk-Ps2
CM043853.1	133552838	133552838	Ankra2	1.2	LD	9	Ankra2
CM043853.1	133617628	133617628	CXCL1	11.34	LD	30	Cxcl1
CM043853.1	133657859	133657859	Mthfd2l	6.06	LD	9	Mthfd2l
CM043853.1	134261605	134261605	Parm1	2.76	LD	47	Parm1
CM043853.1	134531217	134531217	RPS27	3.34	LD	35	Rps27
CM043853.1	134639849	134639849	PSUN_71646-RA	1.72	LD	47	Psun_71646-Ra
CM043853.1	134670479	134670479	eef1a	5.67	LD	35	Eef1a
CM043853.1	134744873	134744873	PSUN_71648-RA	3.36	LD	47	Psun_71648-Ra
CM043853.1	134761313	134761313	Uso1	2.43	LD	47	Uso1
CM043853.1	134981897	134981897	PSUN_71650-RA	2.53	LD	27	Psun_71650-Ra
CM043853.1	135008755	135008755	Art3	18.61	LD	47	Art3
CM043853.1	135126136	135126136	FAM47E	0.24	LD	27	Fam47e
CM043853.1	135157131	135157131	PSUN_71653-RA	5.24	LD	35	Psun_71653-Ra
CM043853.1	135165436	135165436	STBD1	0.64	LD	9	Stbd1
CM043853.1	135222295	135222295	Shroom3	4.36	LD	9	Shroom3
CM043853.1	135260625	135260625	PSUN_71655-RA	5.93	LD	9	Psun_71655-Ra
CM043853.1	135308846	135308846	PSUN_71657-RA	8.45	LD	35	Psun_71657-Ra
CM043853.1	135339579	135339579	PSUN_71659-RA	2	LD	47	Psun_71659-Ra
CM043853.1	135521400	135521400	PSUN_71662-RA	10.28	LD	17	Psun_71662-Ra
CM043853.1	135537308	135537308	PSUN_71663-RA	1.18	LD	9	Psun_71663-Ra
CM043853.1	135643093	135643093	SEPTIN11	2.45	LD	9	Septin11
CM043853.1	135645308	135645308	PSUN_71664-RA	1.05	LD	9	Psun_71664-Ra
CM043853.1	135650930	135650930	PSUN_71665-RA	6.4	LD	9	Psun_71665-Ra
CM043853.1	135653674	135653674	sept8a	3.11	LD	9	Sept8a
CM043853.1	135960497	135960497	PRAMEF2	1.64	LD	9	Pramef2
CM043853.1	135964093	135964093	PRAMEF20	3.72	LD	47	Pramef20
CM043853.1	136336776	136336776	Mrpl1	6.5	LD	47	Mrpl1
CM043853.1	136472437	136472437	PSUN_71667-RA	11.34	LD	17	Psun_71667-Ra
CM043853.1	136722843	136722843	Fras1	16.71	LD	30	Fras1
CM043853.1	137115206	137115206	Bmp2k	7.25	LD	35	Bmp2k
CM043853.1	137603466	137603466	PSUN_71669-RA	4.87	LD	47	Psun_71669-Ra
CM043853.1	138082181	138082181	Prdm8	4.26	LD	9	Prdm8
CM043853.1	138091132	138091132	PSUN_71670-RA	5.19	LD	17	Psun_71670-Ra
CM043853.1	138136382	138136382	Fgf5	3.25	LD	47	Fgf5
CM043853.1	138201803	138201803	Cfap299	3.84	LD	9	Cfap299
CM043853.1	138670352	138670352	Bmp3	1.04	LD	27	Bmp3
CM043853.1	139299945	139299945	PSUN_71674-RA	11.92	LD	9	Psun_71674-Ra
CM043853.1	139398940	139398940	PSUN_71675-RA	6.7	LD	17	Psun_71675-Ra
CM043853.1	139672883	139672883	PSUN_71677-RA	9.79	LD	17	Psun_71677-Ra
CM043853.1	139674036	139674036	PSUN_71678-RA	3.82	LD	17	Psun_71678-Ra
CM043853.1	139775265	139775265	PSUN_71679-RA	0.39	LD	17	Psun_71679-Ra
CM043853.1	139802927	139802930	PSUN_71680-RA	0.42	LD	17	Psun_71680-Ra
CM043853.1	140048023	140048023	PSUN_71682-RA	7.27	LD	9	Psun_71682-Ra
CM043853.1	140278563	140278563	rpl37	1.29	LD	35	Rpl37
CM043853.1	140292330	140292330	PSUN_71683-RA	1.76	LD	17	Psun_71683-Ra
CM043853.1	140382711	140382711	MRPS18C	6.23	LD	35	Mrps18c
CM043853.1	140429680	140429680	Gpat3	1.62	LD	9	Gpat3
CM043853.1	141276734	141276734	Cds1	6.71	LD	47	Cds1
CM043853.1	141885938	141885938	ARHGAP24	6.77	LD	17	Arhgap24
CM043853.1	142495904	142495904	RPLP1	2.89	LD	30	Rplp1
CM043853.1	142568037	142568050	PSUN_71689-RA	13.01	LD	47	Psun_71689-Ra
CM043853.1	142574599	142574599	PSUN_71690-RA	0.61	LD	9	Psun_71690-Ra
CM043853.1	142686067	142686067	PSUN_71691-RA	0.41	LD	17	Psun_71691-Ra
CM043853.1	142686476	142686476	Ptpn13	3.21	LD	30	Ptpn13
CM043853.1	142849431	142849435	PSUN_71692-RA	2.35	LD	27	Psun_71692-Ra
CM043853.1	142874359	142874359	PSUN_71693-RA	0.92	LD	17	Psun_71693-Ra
CM043853.1	143006399	143006399	Aff1	8.17	LD	30	Aff1
CM043853.1	143144242	143144242	PSUN_71695-RA	3.11	LD	9	Psun_71695-Ra
CM043853.1	143173893	143173893	PSUN_71696-RA	3.97	LD	9	Psun_71696-Ra
CM043853.1	143280573	143280573	Dspp	7.38	LD	35	Dspp
CM043853.1	143305229	143305229	Dmp1	0.49	LD	30	Dmp1
CM043853.1	143334156	143334156	PSUN_71697-RA	1.07	LD	17	Psun_71697-Ra
CM043853.1	143398548	143398548	Mepe	1.58	LD	47	Mepe
CM043853.1	143492566	143492566	Spp1	8.23	LD	27	Spp1
CM043853.1	143502116	143502116	PSUN_71698-RA	8.12	LD	47	Psun_71698-Ra
CM043853.1	143512412	143512412	Pkd2	2.02	LD	9	Pkd2
CM043853.1	143562016	143562016	THOC2	1.03	LD	30	Thoc2
CM043853.1	143710297	143710297	Lrrc8b	2.79	LD	9	Lrrc8b
CM043853.1	143788147	143788147	Lrrc8c	3.74	LD	27	Lrrc8c
CM043853.1	143798666	143798666	PSUN_71700-RA	4.89	LD	47	Psun_71700-Ra
CM043853.1	144000896	144000896	Lrrc8d	6.44	LD	17	Lrrc8d
CM043853.1	144043685	144043694	ADIPOR1	4.29	LD	30	Adipor1
CM043853.1	144592136	144592143	PSUN_71704-RA	3.79	LD	47	Psun_71704-Ra
CM043853.1	144716155	144716155	PSUN_71705-RA	1.18	LD	17	Psun_71705-Ra
CM043853.1	144953999	144953999	PSUN_71706-RA	1.21	LD	47	Psun_71706-Ra
CM043853.1	145025644	145025644	PSUN_71707-RA	1.3	LD	47	Psun_71707-Ra
CM043853.1	145027387	145027387	PSUN_71708-RA	1.65	LD	47	Psun_71708-Ra
CM043853.1	145060918	145060928	Cdc7	9.55	LD	35	Cdc7
CM043853.1	145418351	145418351	Brdt	0.52	LD	27	Brdt
CM043853.1	145491047	145491047	Lpcat2b	2.21	LD	47	Lpcat2b
CM043853.1	145544592	145544592	Btbd8	0.69	LD	9	Btbd8
CM043853.1	145859822	145859822	Ube2d2b	2.43	LD	27	Ube2d2b
CM043853.1	146025948	146025948	PSUN_71714-RA	11.57	LD	47	Psun_71714-Ra
CM043853.1	146118553	146118553	CCDC18	0.55	LD	35	Ccdc18
CM043853.1	146166142	146166145	PSUN_71717-RA	14.42	LD	35	Psun_71717-Ra
CM043853.1	146166440	146166448	PSUN_71718-RA	8.52	LD	35	Psun_71718-Ra
CM043853.1	146182255	146182255	Prpf4	9.1	LD	47	Prpf4
CM043853.1	146207077	146207077	Dr1	1.4	LD	30	Dr1
CM043853.1	146271906	146271906	PIGG	4.25	LD	27	Pigg
CM043853.1	146307787	146307787	Pde6b	7.04	LD	17	Pde6b
CM043853.1	146666970	146666970	CHMP1B	4.41	LD	17	Chmp1b
CM043853.1	146845443	146845443	PSUN_71723-RA	1.55	LD	17	Psun_71723-Ra
CM043853.1	146921619	146921619	Golga1	0.4	LD	9	Golga1
CM043853.1	146948684	146948684	Atp5pb	4.88	LD	47	Atp5pb
CM043853.1	147010713	147010713	PSUN_71727-RA	5.17	LD	47	Psun_71727-Ra
CM043853.1	147044347	147044347	PSUN_71729-RA	4.08	LD	35	Psun_71729-Ra
CM043853.1	147221457	147221457	Nr5a1	12.29	LD	30	Nr5a1
CM043853.1	148098169	148098169	Dennd1a	4.94	LD	27	Dennd1a
CM043853.1	148123501	148123501	Rpsa	2.48	LD	47	Rpsa
CM043853.1	148178842	148178842	PSUN_71735-RA	2.65	LD	47	Psun_71735-Ra
CM043853.1	148372717	148372717	PSUN_71737-RA	9.79	LD	9	Psun_71737-Ra
CM043853.1	148379854	148379854	PSUN_71738-RA	6.58	LD	9	Psun_71738-Ra
CM043853.1	148414476	148414476	Zbtb6	3.32	LD	30	Zbtb6
CM043853.1	148447893	148447911	RC3H2	11.62	LD	27	Rc3h2
CM043853.1	148458326	148458326	PSUN_71739-RA	5.66	LD	47	Psun_71739-Ra
CM043853.1	148498835	148498835	Pdcl	4.49	LD	35	Pdcl
CM043853.1	148642811	148642811	OR1L8	0.72	LD	35	Or1l8
CM043853.1	148950089	148950089	RBM18	4.13	LD	35	Rbm18
CM043853.1	149080558	149080558	Ttll11	11.34	LD	35	Ttll11
CM043853.1	149352990	149352990	PSUN_71746-RA	0.16	LD	35	Psun_71746-Ra
CM043853.1	149487444	149487444	PSUN_71748-RA	1.97	LD	17	Psun_71748-Ra
CM043853.1	149667439	149667439	Ggta1	4.6	LD	17	Ggta1
CM043853.1	150065669	150065669	C5	10.87	LD	35	C5
CM043853.1	150169535	150169535	Traf1	8.48	LD	47	Traf1
CM043853.1	150197352	150197352	PHF19	0.42	LD	30	Phf19
CM043853.1	150282467	150282467	Fbxw2	12.4	LD	47	Fbxw2
CM043853.1	150390164	150390164	Gapvd1	4.57	LD	27	Gapvd1
CM043853.1	150534730	150534730	PSUN_71752-RA	12.35	LD	35	Psun_71752-Ra
CM043853.1	151307012	151307012	MVB12B	5.52	LD	9	Mvb12b
CM043853.1	151337222	151337222	PSUN_71753-RA	5.44	LD	47	Psun_71753-Ra
CM043853.1	151472627	151472627	Lmx1b	3.37	LD	17	Lmx1b
CM043853.1	151581187	151581192	ZBTB43	9.07	LD	47	Zbtb43
CM043853.1	151621967	151621967	ZBTB34	0.42	LD	27	Zbtb34
CM043853.1	151854381	151854381	RALGPS1	5.08	LD	47	Ralgps1
CM043853.1	151969800	151969811	PSUN_71760-RA	8.51	LD	9	Psun_71760-Ra
CM043853.1	152012253	152012253	PSUN_71761-RA	5.34	LD	35	Psun_71761-Ra
CM043853.1	152039682	152039682	Garnl3	0.37	LD	47	Garnl3
CM043853.1	152080483	152080483	PSUN_71762-RA	4.61	LD	47	Psun_71762-Ra
CM043853.1	152084062	152084062	Lrsam1	3.56	LD	47	Lrsam1
CM043853.1	152132572	152132572	PSUN_71763-RA	11.43	LD	17	Psun_71763-Ra
CM043853.1	152209833	152209833	Stxbp1	1.95	LD	17	Stxbp1
CM043853.1	152249375	152249375	Cfap157	2.19	LD	35	Cfap157
CM043853.1	152257231	152257231	Ttc16	3.14	LD	17	Ttc16
CM043853.1	152312738	152312738	Cdk9	1.31	LD	47	Cdk9
CM043853.1	152330359	152330372	Fpgs	26.05	LD	27	Fpgs
CM043853.1	152403376	152403376	PSUN_71766-RA	4.48	LD	30	Psun_71766-Ra
CM043853.1	152500093	152500093	PSUN_71768-RA	1.45	LD	17	Psun_71768-Ra
CM043853.1	152541360	152541360	slc25a25	5.31	LD	47	Slc25a25
CM043853.1	152597945	152597945	Lcn2	5.02	LD	9	Lcn2
CM043853.1	152606624	152606624	BBLN	0.55	LD	9	Bbln
CM043853.1	152650266	152650266	DNM1	1.4	LD	17	Dnm1
CM043853.1	152652505	152652505	PSUN_71769-RA	0.68	LD	17	Psun_71769-Ra
CM043853.1	152724280	152724280	UCK1	2.66	LD	35	Uck1
CM043853.1	152857318	152857324	PSUN_71771-RA	16.82	LD	27	Psun_71771-Ra
CM043853.1	152932372	152932372	PSUN_71773-RA	12.24	LD	30	Psun_71773-Ra
CM043853.1	152973264	152973264	RPL30	0.34	LD	27	Rpl30
CM043853.1	152977991	152977991	PSUN_71776-RA	3.25	LD	27	Psun_71776-Ra
CM043853.1	153151054	153151054	Fibcd1	11.15	LD	30	Fibcd1
CM043853.1	153158722	153158722	Qrfp	1.64	LD	17	Qrfp
CM043853.1	153753812	153753812	PSUN_71785-RA	10.45	LD	35	Psun_71785-Ra
CM043853.1	153831646	153831646	Fnbp1	5.24	LD	35	Fnbp1
CM043853.1	153844701	153844701	PSUN_71786-RA	15.39	LD	9	Psun_71786-Ra
CM043853.1	153933453	153933453	PSUN_71787-RA	3.72	LD	30	Psun_71787-Ra
CM043853.1	154109862	154109862	Asb6	0.5	LD	47	Asb6
CM043853.1	154134296	154134296	PSUN_71795-RA	3.23	LD	35	Psun_71795-Ra
CM043853.1	154164689	154164689	PSUN_71796-RA	7.04	LD	47	Psun_71796-Ra
CM043853.1	154496897	154496897	Crat	0.55	LD	9	Crat
CM043853.1	154626663	154626663	Dolk	3.13	LD	47	Dolk
CM043853.1	154712476	154712476	Kyat1	0.52	LD	35	Kyat1
CM043853.1	154750049	154750049	PSUN_71804-RA	2.45	LD	17	Psun_71804-Ra
CM043853.1	154751506	154751506	PSUN_71805-RA	1.79	LD	17	Psun_71805-Ra
CM043853.1	154803605	154803605	Zdhhc12	1.68	LD	9	Zdhhc12
CM043853.1	154856171	154856171	Dync2i2	2.76	LD	27	Dync2i2
CM043853.1	154897649	154897654	PSUN_71806-RA	3.39	LD	17	Psun_71806-Ra
CM043853.1	154913639	154913639	PSUN_71807-RA	2.94	LD	9	Psun_71807-Ra
CM043853.1	154971009	154971009	PSUN_71808-RA	0.59	LD	35	Psun_71808-Ra
CM043853.1	155009657	155009657	PSUN_71811-RA	10.55	LD	17	Psun_71811-Ra
CM043853.1	155066269	155066269	PSUN_71812-RA	0.14	LD	47	Psun_71812-Ra
CM043853.1	155110855	155110855	Trub2	3.54	LD	35	Trub2
CM043853.1	155142098	155142102	PRRT1B	0.32	LD	9	Prrt1b
CM043853.1	155539349	155539349	PSUN_71814-RA	0.39	LD	17	Psun_71814-Ra
CM043853.1	155638831	155638831	PSUN_71816-RA	15.48	LD	27	Psun_71816-Ra
CM043853.1	155645536	155645536	Ntng2	0.4	LD	17	Ntng2
CM043853.1	155731330	155731330	PSUN_71818-RA	6.3	LD	47	Psun_71818-Ra
CM043853.1	155819904	155819904	PSUN_71820-RA	5.16	LD	30	Psun_71820-Ra
CM043853.1	155829547	155829547	PSUN_71821-RA	6.21	LD	9	Psun_71821-Ra
CM043853.1	155829547	155829547	PSUN_71822-RA	6.21	LD	9	Psun_71822-Ra
CM043853.1	155886018	155886018	PSUN_71823-RA	0.12	LD	47	Psun_71823-Ra
CM043853.1	155931270	155931270	Barhl1	1.23	LD	17	Barhl1
CM043853.1	156011031	156011031	Gtf3c4	1.9	LD	47	Gtf3c4
CM043853.1	156074783	156074783	RPS2	5.3	LD	30	Rps2
CM043853.1	156294435	156294435	Cel	4.84	LD	17	Cel
CM043853.1	156296500	156296500	PSUN_71827-RA	0.65	LD	35	Psun_71827-Ra
CM043853.1	156573827	156573827	PSUN_71829-RA	5.52	LD	27	Psun_71829-Ra
CM043853.1	157292430	157292430	PSUN_71833-RA	4.21	LD	9	Psun_71833-Ra
CM043853.1	157313897	157313897	Rpl22l1	6.52	LD	17	Rpl22l1
CM043853.1	157339862	157339862	Brd3	1.62	LD	35	Brd3
CM043853.1	157368739	157368739	VAV2	2.56	LD	35	Vav2
CM043853.1	157544775	157544775	Sardh	0.48	LD	47	Sardh
CM043853.1	157610072	157610072	PSUN_71836-RA	8.62	LD	30	Psun_71836-Ra
CM043853.1	157675515	157675515	fam163b	10.57	LD	9	Fam163b
CM043853.1	157724199	157724199	MYMK	3.98	LD	9	Mymk
CM043853.1	157755688	157755688	PSUN_71837-RA	0.89	LD	47	Psun_71837-Ra
CM043853.1	157759004	157759004	Slc2a6	6.68	LD	47	Slc2a6
CM043853.1	157767922	157767922	PSUN_71838-RA	7.34	LD	47	Psun_71838-Ra
CM043853.1	157811921	157811921	Rexo4	0.01	LD	47	Rexo4
CM043853.1	157848872	157848879	Surf4	4.55	LD	30	Surf4
CM043853.1	157850917	157850920	PSUN_71839-RA	7.69	LD	30	Psun_71839-Ra
CM043853.1	157933745	157933745	Abo	0.24	LD	9	Abo
CM043853.1	158476058	158476058	Agpat2	1.87	LD	9	Agpat2
CM043853.1	158600335	158600335	Notch1	0.52	LD	17	Notch1
CM043853.1	158638165	158638165	Sec16a	5.33	LD	27	Sec16a
CM043853.1	158701048	158701048	SNAPC4	0.02	LD	47	Snapc4
CM043853.1	158720704	158720704	Card9	0.02	LD	9	Card9
CM043853.1	158727341	158727341	Dnlz	2.32	LD	35	Dnlz
CM043853.1	158776034	158776034	Ccdc187	9.01	LD	30	Ccdc187
CM043853.1	158822962	158822962	PSUN_71844-RA	2.2	LD	17	Psun_71844-Ra
CM043853.1	158838036	158838036	Qsox2	7.08	LD	17	Qsox2
CM043853.1	158861883	158861883	Lhx3	0.86	LD	27	Lhx3
CM043853.1	158980795	158980795	Nacc2	2.27	LD	17	Nacc2
CM043853.1	159048691	159048691	Ubac1	2.48	LD	30	Ubac1
CM043853.1	159110417	159110417	Camsap1	14.66	LD	9	Camsap1
CM043853.1	159179702	159179702	PSUN_71846-RA	0.9	LD	9	Psun_71846-Ra
CM043853.1	159232574	159232574	Sohlh1	2.28	LD	17	Sohlh1
CM043853.1	159341486	159341486	Mycb	0.13	LD	17	Mycb
CM043853.1	159427045	159427045	Ccdc183	5.4	LD	35	Ccdc183
CM043853.1	159458772	159458772	Rabl6	4.9	LD	30	Rabl6
CM043853.1	159462108	159462139	Ajm1	32.34	LD	30	Ajm1
CM043853.1	159471666	159471666	Mamdc4	9.26	LD	27	Mamdc4
CM043853.1	159524868	159524868	PSUN_71847-RA	0.25	LD	47	Psun_71847-Ra
CM043853.1	159525416	159525416	TRAF2	5.04	LD	47	Traf2
CM043853.1	159583772	159583772	Paxx	5.39	LD	27	Paxx
CM043853.1	159674566	159674566	UAP1L1	13.12	LD	9	Uap1l1
CM043853.1	159722528	159722528	Grin1	3.83	LD	9	Grin1
CM043853.1	159795245	159795245	Cysrt1	0.15	LD	27	Cysrt1
CM043853.1	159800874	159800874	Rnf224	5.06	LD	47	Rnf224
CM043853.1	159812524	159812524	Tubb4b	0.25	LD	27	Tubb4b
CM043853.1	159815669	159815669	PSUN_71850-RA	11.98	LD	27	Psun_71850-Ra
CM043853.1	159822283	159822283	Nelfb	9.64	LD	17	Nelfb
CM043853.1	159842125	159842125	Tor4a	1.59	LD	9	Tor4a
CM043853.1	159940369	159940369	Noxa1	3.12	LD	27	Noxa1
CM043853.1	160050018	160050018	Mrpl41	3.4	LD	9	Mrpl41
CM043853.1	160052705	160052705	PSUN_71852-RA	7.58	LD	9	Psun_71852-Ra
CM043853.1	160098424	160098424	Arrdc1	6.04	LD	35	Arrdc1
CM043853.1	160190939	160190939	Ehmt1	2.35	LD	27	Ehmt1
CM043853.1	160195167	160195167	PSUN_71854-RA	11.2	LD	27	Psun_71854-Ra
CM043853.1	160283460	160283460	Cacna1b	1.13	LD	30	Cacna1b
CM043853.1	160411367	160411367	CACNA1A	6.41	LD	47	Cacna1a
CM043853.1	160599823	160599823	pax8	23.75	LD	9	Pax8
CM043853.1	160883213	160883213	PSUN_71858-RA	3.38	LD	27	Psun_71858-Ra
CM043853.1	160893211	160893211	Tbpl2	4.96	LD	27	Tbpl2
CM043853.1	161525584	161525584	Spopl	0.78	LD	47	Spopl
CM043853.1	161682075	161682080	PSUN_71859-RA	8.54	LD	30	Psun_71859-Ra
CM043853.1	162807750	162807750	CKS2	7.55	LD	17	Cks2
CM043853.1	166740083	166740083	Arhgap15	2.44	LD	17	Arhgap15
CM043853.1	170847437	170847440	ACVR2A	6.22	LD	35	Acvr2a
CM043853.1	171168970	171168970	Mbd5	3.29	LD	9	Mbd5
CM043853.1	171378149	171378149	PSUN_71862-RA	7.63	LD	30	Psun_71862-Ra
CM043853.1	171456596	171456596	Epc2	0.67	LD	17	Epc2
CM043853.1	171517443	171517443	PSUN_71863-RA	0.06	LD	47	Psun_71863-Ra
CM043853.1	171651704	171651704	KIF5C	10.96	LD	9	Kif5c
CM043853.1	173048798	173048798	PSUN_71865-RA	5.64	LD	17	Psun_71865-Ra
CM043853.1	173419554	173419554	Tas2r134	1.92	LD	35	Tas2r134
CM043853.1	173890098	173890098	Rif1	6.26	LD	35	Rif1
CM043853.1	174409880	174409880	PSUN_71870-RA	17.74	LD	47	Psun_71870-Ra
CM043853.1	174814414	174814414	Fmnl2	7.64	LD	35	Fmnl2
CM043853.1	174845847	174845847	fmnl3	3.82	LD	35	Fmnl3
CM043853.1	174946747	174946747	Arl6ip6	3.49	LD	30	Arl6ip6
CM043853.1	176336662	176336662	GALNT13	5.84	LD	35	Galnt13
CM043853.1	176650714	176650716	Rpl6	15.43	LD	47	Rpl6
CM043853.1	177015618	177015618	Kcnj3	6.24	LD	35	Kcnj3
CM043853.1	177163831	177163831	Mgat1	2.35	LD	27	Mgat1
CM043853.1	178180925	178180925	PSUN_71872-RA	2.35	LD	9	Psun_71872-Ra
CM043853.1	178418923	178418923	Gpd2	3.51	LD	47	Gpd2
CM043853.1	178997133	178997133	Galnt5	1	LD	35	Galnt5
CM043853.1	179433648	179433648	PSUN_71876-RA	3.72	LD	9	Psun_71876-Ra
CM043853.1	180184480	180184480	Pkp4	3.59	LD	9	Pkp4
CM043853.1	180412434	180412434	PSUN_71879-RA	0.12	LD	47	Psun_71879-Ra
CM043853.1	180613216	180613216	TANC1	0.21	LD	17	Tanc1
CM043853.1	180950180	180950180	PSUN_71883-RA	3.54	LD	30	Psun_71883-Ra
CM043853.1	181159761	181159761	PSUN_71884-RA	9.82	LD	30	Psun_71884-Ra
CM043853.1	181284737	181284737	PSUN_71885-RA	11.23	LD	9	Psun_71885-Ra
CM043853.1	182214428	182214428	Tm2d1	3.79	LD	47	Tm2d1
CM043853.1	182401019	182401019	Tank	1.08	LD	47	Tank
CM043853.1	182508682	182508682	Rpn11	3.7	LD	47	Rpn11
CM043853.1	182545950	182545950	TBR1	1.42	LD	9	Tbr1
CM043853.1	182700390	182700390	PSUN_71888-RA	0.28	LD	17	Psun_71888-Ra
CM043853.1	186130477	186130477	SCN2A	0.28	LD	47	Scn2a
CM043853.1	186157860	186157860	para	1.41	LD	47	Para
CM043853.1	186158283	186158283	SCN3A	6.15	LD	47	Scn3a
CM043853.1	186329888	186329888	Csrnp3	8.77	LD	9	Csrnp3
CM043853.1	186361705	186361705	PSUN_71890-RA	11.86	LD	47	Psun_71890-Ra
CM043853.1	186451217	186451217	PSUN_71891-RA	5.59	LD	35	Psun_71891-Ra
CM043853.1	186716885	186716885	PSUN_71892-RA	7.81	LD	35	Psun_71892-Ra
CM043853.1	187714575	187714575	Xirp2	5.23	LD	47	Xirp2
CM043853.1	188300816	188300816	B3GALT1	5.4	LD	47	B3galt1
CM043853.1	188565877	188565877	PSUN_71894-RA	10.16	LD	47	Psun_71894-Ra
CM043853.1	188862561	188862561	Ankrd26	1.89	LD	47	Ankrd26
CM043853.1	188916938	188916938	AGAP3	17.91	LD	30	Agap3
CM043853.1	189355052	189355052	G6pc2	2.39	LD	35	G6pc2
CM043853.1	189416614	189416614	PSUN_71896-RA	3.32	LD	27	Psun_71896-Ra
CM043853.1	189506330	189506330	DHRS9	6.92	LD	30	Dhrs9
CM043853.1	189853566	189853566	Ppig	7.75	LD	35	Ppig
CM043853.1	189894806	189894806	Phospho2	2.25	LD	35	Phospho2
CM043853.1	189927934	189927934	Klhl23	0.96	LD	27	Klhl23
CM043853.1	189999948	189999948	Ubr3	2.56	LD	17	Ubr3
CM043853.1	190058644	190058644	PSUN_71901-RA	5.45	LD	30	Psun_71901-Ra
CM043853.1	190348468	190348468	Myo3b	4.32	LD	47	Myo3b
CM043853.1	190561569	190561569	Sp5	0.07	LD	35	Sp5
CM043853.1	190925893	190925893	PSUN_71909-RA	2.63	LD	35	Psun_71909-Ra
CM043853.1	191196246	191196246	Cybrd1	10.69	LD	9	Cybrd1
CM043853.1	191204572	191204572	PSUN_71912-RA	5.04	LD	30	Psun_71912-Ra
CM043853.1	191380650	191380650	PSUN_71913-RA	0.84	LD	47	Psun_71913-Ra
CM043853.1	191586429	191586429	PSUN_71917-RA	3.94	LD	17	Psun_71917-Ra
CM043853.1	191612085	191612085	Dlx1	0.27	LD	17	Dlx1
CM043853.1	191752846	191752846	Tex30	3.33	LD	9	Tex30
CM043853.1	191951117	191951117	Pdk1	1.73	LD	27	Pdk1
CM043853.1	192256512	192256512	RAPGEF4	6.55	LD	9	Rapgef4
CM043853.1	192354708	192354708	Map3k20	8.15	LD	27	Map3k20
CM043853.1	192372846	192372846	PSUN_71920-RA	2.56	LD	35	Psun_71920-Ra
CM043853.1	192543486	192543486	Cdca7	3.14	LD	9	Cdca7
CM043853.1	192561083	192561083	PSUN_71924-RA	6.14	LD	30	Psun_71924-Ra
CM043853.1	192614551	192614551	PSUN_71926-RA	3.04	LD	35	Psun_71926-Ra
CM043853.1	192875697	192875697	PSUN_71927-RA	2.02	LD	30	Psun_71927-Ra
CM043853.1	193066756	193066756	PSUN_71929-RA	0.95	LD	35	Psun_71929-Ra
CM043853.1	193212535	193212535	BTF3	1.28	LD	17	Btf3
CM043853.1	193292815	193292815	SP9	1.03	LD	17	Sp9
CM043853.1	193367507	193367507	PSUN_71933-RA	2.83	LD	30	Psun_71933-Ra
CM043853.1	194442607	194442607	PSUN_71937-RA	0.84	LD	47	Psun_71937-Ra
CM043853.1	194627488	194627488	Hoxd13	3.75	LD	17	Hoxd13
CM043853.1	194633238	194633248	Hoxd12	1	LD	47	Hoxd12
CM043853.1	194650903	194650903	HOXD10	3.59	LD	17	Hoxd10
CM043853.1	194659849	194659849	Hoxd8	1.32	LD	9	Hoxd8
CM043853.1	194679371	194679371	Hoxd4	8.03	LD	17	Hoxd4
CM043853.1	194695657	194695657	HOXD3	1.46	LD	27	Hoxd3
CM043853.1	194714770	194714770	Hoxd1	2.29	LD	9	Hoxd1
CM043853.1	195036035	195036035	PSUN_71940-RA	2.4	LD	47	Psun_71940-Ra
CM043853.1	195570448	195570448	PSUN_71942-RA	2.33	LD	27	Psun_71942-Ra
CM043853.1	195575123	195575123	Hnrnpa3	0.04	LD	27	Hnrnpa3
CM043853.1	195733737	195733737	Agps	2.65	LD	35	Agps
CM043853.1	195881613	195881613	Ift70a2	2.61	LD	47	Ift70a2
CM043853.1	196102089	196102089	TDRKH	2.2	LD	35	Tdrkh
CM043853.1	196130947	196130947	PSUN_71945-RA	4.01	LD	27	Psun_71945-Ra
CM043853.1	196268219	196268219	RBM45	0.34	LD	9	Rbm45
CM043853.1	198494007	198494007	PSUN_71951-RA	3.68	LD	9	Psun_71951-Ra
CM043853.1	198991747	198991747	Itga4	2.14	LD	35	Itga4
CM043853.1	199378548	199378548	Itprid2	4.29	LD	9	Itprid2
CM043853.1	200036236	200036236	PSUN_71953-RA	7.44	LD	47	Psun_71953-Ra
CM043853.1	200387686	200387686	Rbbp6	4.82	LD	27	Rbbp6
CM043853.1	200475032	200475032	PSUN_71954-RA	5.13	LD	30	Psun_71954-Ra
CM043853.1	200595830	200595830	PSUN_71955-RA	0.42	LD	9	Psun_71955-Ra
CM043853.1	200875400	200875400	PSUN_71956-RA	6.81	LD	47	Psun_71956-Ra
CM043853.1	201655435	201655435	Znf804a	1.64	LD	9	Znf804a
CM043853.1	202198395	202198395	Fsip2	10.51	LD	47	Fsip2
CM043853.1	202909208	202909211	Itgav	2.28	LD	30	Itgav
CM043853.1	203233026	203233026	Srsf3	3.68	LD	17	Srsf3
CM043853.1	203339429	203339429	Hspd1	2.99	LD	27	Hspd1
CM043853.1	203675853	203675853	Btbd18	4.32	LD	47	Btbd18
CM043853.1	203690745	203690745	PSUN_71964-RA	4.19	LD	17	Psun_71964-Ra
CM043853.1	203831416	203831416	Timm10	1.38	LD	27	Timm10
CM043853.1	203853068	203853068	Slc43a1	0.04	LD	27	Slc43a1
CM043853.1	203928056	203928056	Slc43a3	5.7	LD	35	Slc43a3
CM043853.1	204045390	204045390	Tnks1bp1	2.97	LD	9	Tnks1bp1
CM043853.1	204074344	204074352	PSUN_71967-RA	8.15	LD	9	Psun_71967-Ra
CM043853.1	204123083	204123083	Aplnr	0.58	LD	47	Aplnr
CM043853.1	204507826	204507826	Or5g29	13.2	LD	35	Or5g29
CM043853.1	204598097	204598097	Or9g19	0.4	LD	27	Or9g19
CM043853.1	204709831	204709831	Or5ar1	6.15	LD	9	Or5ar1
CM043853.1	204742246	204742246	OR5M10	2.8	LD	27	Or5m10
CM043853.1	204785259	204785259	Or5m5	1.64	LD	9	Or5m5
CM043853.1	205112469	205112469	Camk2g	4.04	LD	17	Camk2g
CM043853.1	205273268	205273268	Or5t9	2.59	LD	47	Or5t9
CM043853.1	205307580	205307587	OR8H3	9.18	LD	47	Or8h3
CM043853.1	205608789	205608797	OR10AG1	13.59	LD	47	Or10ag1
CM043853.1	205833236	205833236	OR5W2	11.22	LD	9	Or5w2
CM043853.1	206039168	206039168	OR5D18	2.35	LD	47	Or5d18
CM043853.1	206205713	206205713	Olfr1165-ps	3.3	LD	47	Olfr1165-Ps
CM043853.1	206240639	206240639	OR4P4	5.59	LD	47	Or4p4
CM043853.1	206279217	206279217	Synb	6.61	LD	47	Synb
CM043853.1	206356336	206356336	OR4C11	4.5	LD	9	Or4c11
CM043853.1	206424749	206424749	OR4S2	2.71	LD	35	Or4s2
CM043853.1	206467570	206467570	OR4C6	0.52	LD	47	Or4c6
CM043853.1	206474971	206474971	Or4c3d	5.09	LD	30	Or4c3d
CM043853.1	206572705	206572705	OR4C46	1.26	LD	17	Or4c46
CM043853.1	207375332	207375332	OR4C12	5.4	LD	47	Or4c12
CM043853.1	207424874	207424874	C1galt1c1	2.37	LD	35	C1galt1c1
CM043853.1	207489443	207489443	OR4C5	1.87	LD	47	Or4c5
CM043853.1	207674783	207674783	OR4X2	5.25	LD	9	Or4x2
CM043853.1	207788025	207788025	PSUN_71972-RA	2.48	LD	27	Psun_71972-Ra
CM043853.1	207823258	207823258	PSUN_71973-RA	3.06	LD	35	Psun_71973-Ra
CM043853.1	207841592	207841592	PSUN_71974-RA	1.71	LD	47	Psun_71974-Ra
CM043853.1	207874132	207874132	PSUN_71975-RA	8.01	LD	27	Psun_71975-Ra
CM043853.1	207966378	207966378	PSUN_71976-RA	1.14	LD	47	Psun_71976-Ra
CM043853.1	208008342	208008350	Fnbp4	4.98	LD	47	Fnbp4
CM043853.1	208053823	208053823	Agbl2	3.45	LD	30	Agbl2
CM043853.1	208095498	208095498	PSUN_71977-RA	11.65	LD	35	Psun_71977-Ra
CM043853.1	208128448	208128448	C1qtnf4	2.67	LD	17	C1qtnf4
CM043853.1	208146478	208146478	Kbtbd4	4.49	LD	9	Kbtbd4
CM043853.1	208164498	208164498	PSUN_71978-RA	4.19	LD	30	Psun_71978-Ra
CM043853.1	208355323	208355326	Mybpc3	10.96	LD	35	Mybpc3
CM043853.1	208457184	208457184	snrpc	9.15	LD	27	Snrpc
CM043853.1	208480973	208480973	Pacsin3	3.25	LD	9	Pacsin3
CM043853.1	208495973	208495973	Arfgap2	1.97	LD	47	Arfgap2
CM043853.1	208688557	208688557	LRP4	2.36	LD	35	Lrp4
CM043853.1	208793107	208793107	PSUN_71988-RA	1.19	LD	35	Psun_71988-Ra
CM043853.1	208832161	208832161	CKAP5	7.92	LD	35	Ckap5
CM043853.1	208885638	208885638	Arhgap1	1.48	LD	9	Arhgap1
CM043853.1	208926889	208926889	Harbi1	2.34	LD	27	Harbi1
CM043853.1	208966157	208966157	PSUN_71989-RA	4.84	LD	35	Psun_71989-Ra
CM043853.1	208994887	208994887	Ambra1	6.08	LD	9	Ambra1
CM043853.1	209361845	209361845	PSUN_71995-RA	0.09	LD	17	Psun_71995-Ra
CM043853.1	209530107	209530107	Phf21a	6.38	LD	9	Phf21a
CM043853.1	209580058	209580058	Pex16	8.3	LD	30	Pex16
CM043853.1	209789495	209789495	PSUN_71998-RA	1.52	LD	17	Psun_71998-Ra
CM043853.1	209809532	209809532	Chst1	8.29	LD	17	Chst1
CM043853.1	210118186	210118186	Syt13	0.25	LD	47	Syt13
CM043853.1	210306851	210306851	PSUN_72001-RA	6.86	LD	35	Psun_72001-Ra
CM043853.1	210668436	210668436	PSUN_72009-RA	5.96	LD	17	Psun_72009-Ra
CM043853.1	210793760	210793760	PSUN_72011-RA	5.91	LD	47	Psun_72011-Ra
CM043853.1	210801031	210801031	Alx4	12.65	LD	17	Alx4
CM043853.1	211001939	211001939	sumo2	1.62	LD	17	Sumo2
CM043853.1	211267659	211267659	PSUN_72014-RA	0.51	LD	47	Psun_72014-Ra
CM043853.1	211271423	211271423	PSUN_72015-RA	12.35	LD	47	Psun_72015-Ra
CM043853.1	211574257	211574257	PSUN_72016-RA	10.94	LD	35	Psun_72016-Ra
CM043853.1	212672281	212672281	HNRNPM	0.96	LD	9	Hnrnpm
CM043853.1	214227634	214227634	PSUN_72017-RA	0.26	LD	30	Psun_72017-Ra
CM043853.1	217594020	217594020	Rag2	3.82	LD	47	Rag2
CM043853.1	217649393	217649393	TRAF6	2.64	LD	47	Traf6
CM043853.1	217658547	217658547	RPS15A	3.62	LD	27	Rps15a
CM043853.1	217683189	217683195	PSUN_72020-RA	6.43	LD	17	Psun_72020-Ra
CM043853.1	217855728	217855728	COMMD9	1.88	LD	47	Commd9
CM043853.1	218192233	218192233	PSUN_72022-RA	12.78	LD	30	Psun_72022-Ra
CM043853.1	218354355	218354362	PSUN_72023-RA	1.78	LD	35	Psun_72023-Ra
CM043853.1	218549388	218549388	Pamr1	0.81	LD	27	Pamr1
CM043853.1	219010289	219010312	CASP3	13.7	LD	30	Casp3
CM043853.1	219433114	219433114	PSUN_72027-RA	2.58	LD	27	Psun_72027-Ra
CM043853.1	219466466	219466466	Abtb2	4.95	LD	17	Abtb2
CM043853.1	219544481	219544481	PSUN_72029-RA	4.39	LD	35	Psun_72029-Ra
CM043853.1	219640863	219640863	PSUN_72030-RA	1.29	LD	35	Psun_72030-Ra
CM043853.1	219777976	219777976	PSUN_72031-RA	5.29	LD	17	Psun_72031-Ra
CM043853.1	219916119	219916119	FBXO3	0.88	LD	9	Fbxo3
CM043853.1	219957911	219957911	Cd59	0.94	LD	35	Cd59
CM043853.1	220061038	220061038	PSUN_72034-RA	2.74	LD	27	Psun_72034-Ra
CM043853.1	220331504	220331504	PSUN_72037-RA	21.67	LD	9	Psun_72037-Ra
CM043853.1	220483014	220483014	PSUN_72040-RA	5.13	LD	47	Psun_72040-Ra
CM043853.1	220489544	220489544	Cstf3	6.71	LD	47	Cstf3
CM043853.1	220588853	220588853	PSUN_72044-RA	6.36	LD	27	Psun_72044-Ra
CM043853.1	220686383	220686383	PSUN_72046-RA	1.24	LD	47	Psun_72046-Ra
CM043853.1	220803151	220803151	Ccdc73	10.69	LD	47	Ccdc73
CM043853.1	220938134	220938134	Wt1	0.41	LD	30	Wt1
CM043853.1	221052909	221052909	PSUN_72049-RA	7.72	LD	27	Psun_72049-Ra
CM043853.1	221468606	221468606	PAX6	5.46	LD	9	Pax6
CM043853.1	221801458	221801458	DCDC1	1.95	LD	35	Dcdc1
CM043853.1	221831888	221831888	PSUN_72052-RA	0.68	LD	27	Psun_72052-Ra
CM043853.1	222928706	222928706	Kcna4	11.9	LD	30	Kcna4
CM043853.1	223312549	223312549	KMT5A	0.92	LD	35	Kmt5a
CM043853.1	224069946	224069946	PSUN_72055-RA	9.68	LD	47	Psun_72055-Ra
CM043853.1	224520594	224520594	PSUN_72056-RA	0.78	LD	35	Psun_72056-Ra
CM043853.1	224563871	224563871	PSUN_72057-RA	2.37	LD	27	Psun_72057-Ra
CM043853.1	224606231	224606231	Kif18a	0.03	LD	9	Kif18a
CM043853.1	225295339	225295339	Ccdc34	7.93	LD	35	Ccdc34
CM043853.1	225363899	225363899	PSUN_72059-RA	12.56	LD	17	Psun_72059-Ra
CM043853.1	226369877	226369877	OR4F6	4.92	LD	35	Or4f6
CM043853.1	226383004	226383004	OR4F21	0.47	LD	30	Or4f21
CM043853.1	226391935	226391935	OR4K2	5.08	LD	9	Or4k2
CM043853.1	226538833	226538833	OR4F17	7.86	LD	47	Or4f17
CM043853.1	226627014	226627014	OR4K3	4.7	LD	35	Or4k3
CM043853.1	226826721	226826721	OR4F15	4.48	LD	47	Or4f15
CM043853.1	226889903	226889903	PSUN_72063-RA	0.43	LD	47	Psun_72063-Ra
CM043853.1	226933260	226933260	Lpcat4	5.85	LD	35	Lpcat4
CM043853.1	226987152	226987152	PSUN_72064-RA	9.15	LD	47	Psun_72064-Ra
CM043853.1	227015881	227015881	SLC12A6	21.89	LD	9	Slc12a6
CM043853.1	227265817	227265817	Aven	6.21	LD	9	Aven
CM043853.1	227964249	227964249	PSUN_72069-RA	4.78	LD	9	Psun_72069-Ra
CM043853.1	228046489	228046489	LD	4.3	LD	27	Ld
CM043853.1	228428558	228428558	PSUN_72070-RA	2.87	LD	30	Psun_72070-Ra
CM043853.1	229269449	229269449	PSUN_72071-RA	12.96	LD	35	Psun_72071-Ra
CM043853.1	229571780	229571780	Tmem106a	3.67	LD	9	Tmem106a
CM043853.1	230353604	230353604	PSUN_72073-RA	1.75	LD	47	Psun_72073-Ra
CM043853.1	231228690	231228690	HERV-K104	8.52	LD	30	Herv-K104
CM043853.1	231550225	231550225	Spred1	2.84	LD	35	Spred1
CM043853.1	232212282	232212282	LINC02915	6.02	LD	27	Linc02915
CM043853.1	232476385	232476385	Thbs1	0.05	LD	17	Thbs1
CM043853.1	232549024	232549024	PSUN_72076-RA	3.95	LD	35	Psun_72076-Ra
CM043853.1	232758756	232758756	Eif2ak4	5.54	LD	35	Eif2ak4
CM043853.1	232856069	232856069	PSUN_72079-RA	3.6	LD	47	Psun_72079-Ra
CM043853.1	233034615	233034624	Pak6	3.33	LD	9	Pak6
CM043853.1	233079433	233079433	INAFM2	8.76	LD	47	Inafm2
CM043853.1	233122263	233122263	Disp2	6.91	LD	30	Disp2
CM043853.1	233233216	233233216	Bahd1	3.27	LD	27	Bahd1
CM043853.1	233240984	233240984	Chst14	0.57	LD	27	Chst14
CM043853.1	233328264	233328264	Rpusd2	16.99	LD	9	Rpusd2
CM043853.1	233362776	233362776	KNL1	0.74	LD	27	Knl1
CM043853.1	233478439	233478439	Gm14137	12.86	LD	17	Gm14137
CM043853.1	233501296	233501296	PSUN_72090-RA	12.29	LD	47	Psun_72090-Ra
CM043853.1	233511234	233511234	ZFYVE19	3.33	LD	47	Zfyve19
CM043853.1	233520428	233520428	PSUN_72091-RA	4.25	LD	9	Psun_72091-Ra
CM043853.1	233593201	233593201	PSUN_72095-RA	0.17	LD	35	Psun_72095-Ra
CM043853.1	233593756	233593756	Vps18	1.9	LD	35	Vps18
CM043853.1	233632592	233632592	DLL4	2.35	LD	17	Dll4
CM043853.1	233914422	233914422	PSUN_72099-RA	5.67	LD	30	Psun_72099-Ra
CM043853.1	233955364	233955364	PSUN_72101-RA	1.28	LD	17	Psun_72101-Ra
CM043853.1	233989714	233989714	RTF1	4.89	LD	9	Rtf1
CM043853.1	233990840	233990840	PSUN_72103-RA	4.8	LD	9	Psun_72103-Ra
CM043853.1	234022835	234022835	Itpka	2.72	LD	35	Itpka
CM043853.1	234065131	234065131	PSUN_72105-RA	1.5	LD	9	Psun_72105-Ra
CM043853.1	234081691	234081691	Tyro3	1.8	LD	27	Tyro3
CM043853.1	234179196	234179196	Mga	0.96	LD	17	Mga
CM043853.1	234276738	234276738	Mapkbp1	2.51	LD	35	Mapkbp1
CM043853.1	234292538	234292538	Jmjd7	0.63	LD	17	Jmjd7
CM043853.1	234296995	234296995	Pla2g4b	5.38	LD	17	Pla2g4b
CM043853.1	234421259	234421259	PSUN_72107-RA	2.58	LD	30	Psun_72107-Ra
CM043853.1	234501258	234501258	PSUN_72108-RA	6.4	LD	35	Psun_72108-Ra
CM043853.1	234705664	234705664	Capn3	1.32	LD	35	Capn3
CM043853.1	234946785	234946785	Stard9	1.42	LD	27	Stard9
CM043853.1	234997299	234997299	PSUN_72110-RA	4.39	LD	35	Psun_72110-Ra
CM043853.1	235087176	235087176	PSUN_72112-RA	4.98	LD	9	Psun_72112-Ra
CM043853.1	235097377	235097377	PSUN_72113-RA	6.23	LD	47	Psun_72113-Ra
CM043853.1	235171993	235171993	PSUN_72114-RA	5.59	LD	17	Psun_72114-Ra
CM043853.1	235237245	235237245	PSUN_72116-RA	7.3	LD	47	Psun_72116-Ra
CM043853.1	235253049	235253049	TMEM62	20.88	LD	9	Tmem62
CM043853.1	235344917	235344917	PSUN_72119-RA	10.02	LD	17	Psun_72119-Ra
CM043853.1	235348861	235348861	PSUN_72120-RA	9.96	LD	17	Psun_72120-Ra
CM043853.1	235541247	235541247	Map1a	4.28	LD	47	Map1a
CM043853.1	235600846	235600846	CKMT1A	3.39	LD	35	Ckmt1a
CM043853.1	235626054	235626054	PSUN_72125-RA	1.23	LD	47	Psun_72125-Ra
CM043853.1	235630890	235630890	PSUN_72126-RA	4.58	LD	35	Psun_72126-Ra
CM043853.1	235645990	235645996	PSUN_72127-RA	13.27	LD	35	Psun_72127-Ra
CM043853.1	235688562	235688562	PSUN_72129-RA	4.96	LD	35	Psun_72129-Ra
CM043853.1	235742150	235742150	PSUN_72132-RA	3.71	LD	27	Psun_72132-Ra
CM043853.1	235994533	235994533	PSUN_72135-RA	6.5	LD	47	Psun_72135-Ra
CM043853.1	236041819	236041819	PSUN_72136-RA	3.34	LD	47	Psun_72136-Ra
CM043853.1	236071962	236071962	Golm2	7.69	LD	35	Golm2
CM043853.1	236154217	236154217	PSUN_72139-RA	2.07	LD	9	Psun_72139-Ra
CM043853.1	236347250	236347250	Trim69	5.52	LD	17	Trim69
CM043853.1	236485792	236485792	Duoxa2	3.04	LD	47	Duoxa2
CM043853.1	236505468	236505468	DUOX1	1.01	LD	47	Duox1
CM043853.1	236521934	236521934	Duox2	4.55	LD	47	Duox2
CM043853.1	236540550	236540550	PSUN_72145-RA	17.9	LD	47	Psun_72145-Ra
CM043853.1	236560314	236560314	PSUN_72148-RA	0.15	LD	47	Psun_72148-Ra
CM043853.1	236618242	236618242	PSUN_72150-RA	5.59	LD	47	Psun_72150-Ra
CM043853.1	236628740	236628740	Slc28a2	6.44	LD	47	Slc28a2
CM043853.1	236719785	236719785	Afg2b	5.32	LD	17	Afg2b
CM043853.1	236768922	236768930	PSUN_72152-RA	16.11	LD	35	Psun_72152-Ra
CM043853.1	236885616	236885616	Sqor	3.89	LD	35	Sqor
CM043853.1	238655747	238655757	Sema6d	18.86	LD	30	Sema6d
CM043853.1	239034222	239034222	Slc24a5	3.4	LD	47	Slc24a5
CM043853.1	239096592	239096592	CTXN2	0.54	LD	17	Ctxn2
CM043853.1	239176257	239176257	Slc12a1	6.54	LD	35	Slc12a1
CM043853.1	239200786	239200786	Dut	6.42	LD	35	Dut
CM043853.1	239321240	239321240	PSUN_72156-RA	14.46	LD	9	Psun_72156-Ra
CM043853.1	239635803	239635803	Eid1	0.29	LD	17	Eid1
CM043853.1	239750462	239750475	PSUN_72158-RA	0.2	LD	17	Psun_72158-Ra
CM043853.1	239781859	239781859	Rpl12	1.32	LD	35	Rpl12
CM043853.1	240102136	240102153	Dtwd1	2.03	LD	17	Dtwd1
CM043853.1	240478552	240478552	SLC27A2	10.09	LD	9	Slc27a2
CM043853.1	240510589	240510589	PSUN_72161-RA	6.13	LD	47	Psun_72161-Ra
CM043853.1	240556659	240556659	PSUN_72162-RA	11.43	LD	9	Psun_72162-Ra
CM043853.1	240625471	240625471	PSUN_72165-RA	1.63	LD	30	Psun_72165-Ra
CM043853.1	240667563	240667563	Usp8	8.16	LD	47	Usp8
CM043853.1	240876832	240876832	PSUN_72167-RA	4.23	LD	9	Psun_72167-Ra
CM043853.1	240957104	240957104	AP4E1	10.2	LD	47	Ap4e1
CM043853.1	241005205	241005205	Blvra	11.11	LD	17	Blvra
CM043853.1	241011818	241011818	PSUN_72168-RA	0.58	LD	30	Psun_72168-Ra
CM043853.1	241078599	241078599	Snrnp200	7.62	LD	27	Snrnp200
CM043853.1	241092400	241092400	TMEM127	4.71	LD	47	Tmem127
CM043853.1	241111697	241111697	Stard7	5.44	LD	9	Stard7
CM043853.1	241161876	241161876	Dusp2	1.66	LD	47	Dusp2
CM043853.1	241182749	241182749	Adra2b	3.48	LD	35	Adra2b
CM043853.1	241406995	241406995	MRPS5	6.1	LD	47	Mrps5
CM043853.1	241461898	241461898	PSUN_72173-RA	7.05	LD	47	Psun_72173-Ra
CM043853.1	241784458	241784458	PSUN_72174-RA	13.34	LD	35	Psun_72174-Ra
CM043853.1	241967823	241967823	PSUN_72175-RA	2.1	LD	35	Psun_72175-Ra
CM043853.1	242466318	242466318	PSUN_72178-RA	1.39	LD	27	Psun_72178-Ra
CM043853.1	242471914	242471914	Mertk	9.44	LD	27	Mertk
CM043853.1	242472664	242472664	PSUN_72179-RA	5.17	LD	17	Psun_72179-Ra
CM043853.1	242536895	242536895	CCDC168	4.74	LD	47	Ccdc168
CM043853.1	242743166	242743166	Zc3h6	6.58	LD	35	Zc3h6
CM043853.1	242769546	242769546	PSUN_72181-RA	5.51	LD	9	Psun_72181-Ra
CM043853.1	242783969	242783969	TTL	6.79	LD	17	Ttl
CM043853.1	242833232	242833232	Polr1b	4.98	LD	47	Polr1b
CM043853.1	243156831	243156831	PSUN_72188-RA	3.19	LD	47	Psun_72188-Ra
CM043853.1	243267769	243267769	SIRPB1	4	LD	30	Sirpb1
CM043853.1	243401221	243401221	PSUN_72189-RA	1.5	LD	9	Psun_72189-Ra
CM043853.1	243428835	243428835	PSUN_72190-RA	3.9	LD	30	Psun_72190-Ra
CM043853.1	243429607	243429607	Stk35	0.77	LD	30	Stk35
CM043853.1	243523748	243523748	PSUN_72192-RA	4.3	LD	17	Psun_72192-Ra
CM043853.1	243644838	243644838	Tgm3	3.3	LD	17	Tgm3
CM043853.1	243735211	243735211	TGM6	4.11	LD	27	Tgm6
CM043853.1	243802857	243802857	Tmc2	7.52	LD	9	Tmc2
CM043853.1	243855677	243855677	PSUN_72196-RA	3.08	LD	17	Psun_72196-Ra
CM043853.1	243865989	243865989	Nop56	2.27	LD	35	Nop56
CM043853.1	243941727	243941727	PSUN_72198-RA	11.28	LD	9	Psun_72198-Ra
CM043853.1	243948014	243948014	Ebf1	1.16	LD	30	Ebf1
CM043853.1	243949540	243949552	Ebf4	20.14	LD	30	Ebf4
CM043853.1	243984479	243984479	Tmem239	3.03	LD	27	Tmem239
CM043853.1	244024728	244024728	Vps16	2.27	LD	47	Vps16
CM043853.1	244099796	244099796	Ptpra	3.2	LD	35	Ptpra
CM043853.1	244141807	244141807	Mrps26	1.29	LD	17	Mrps26
CM043853.1	244146418	244146418	PSUN_72199-RA	0.13	LD	9	Psun_72199-Ra
CM043853.1	244437497	244437497	PSUN_72201-RA	1.82	LD	35	Psun_72201-Ra
CM043853.1	244459452	244459452	Atrn	3.71	LD	35	Atrn
CM043853.1	244561882	244561882	PSUN_72203-RA	5.64	LD	27	Psun_72203-Ra
CM043853.1	244679171	244679171	PSUN_72204-RA	9.68	LD	35	Psun_72204-Ra
CM043853.1	244681096	244681096	Hspa12b	2.74	LD	17	Hspa12b
CM043853.1	244691442	244691442	PSUN_72205-RA	0.95	LD	47	Psun_72205-Ra
CM043853.1	244733536	244733536	CDC25B	6.2	LD	9	Cdc25b
CM043853.1	244772720	244772720	Mavs	2.87	LD	27	Mavs
CM043853.1	244789181	244789181	Pank2	15.18	LD	47	Pank2
CM043853.1	244995390	244995390	Smox	6.09	LD	17	Smox
CM043853.1	245005904	245005911	PSUN_72207-RA	9.08	LD	30	Psun_72207-Ra
CM043853.1	245014418	245014418	Adra1d	3.08	LD	9	Adra1d
CM043853.1	245395223	245395223	Rbm8a	4.28	LD	9	Rbm8a
CM043853.1	245409992	245409998	Prnd	8.98	LD	9	Prnd
CM043853.1	245732308	245732308	Cds2	3.89	LD	27	Cds2
[truncated: 67,833 more rows]

## Sheet: SD Promoters
chrom	start	end	tx_name	log_lik_ratio	Treatment	SampleName	genes
CM043852.1	44804	44804	PSUN_70195-RA	4.13	SD	20	Psun_70195-Ra
CM043852.1	93982	93982	PSUN_70199-RA	3.18	SD	32	Psun_70199-Ra
CM043852.1	143483	143483	PSUN_70203-RA	7.35	SD	8	Psun_70203-Ra
CM043852.1	162515	162515	PSUN_70205-RA	9.3	SD	8	Psun_70205-Ra
CM043852.1	255056	255056	Lire1	0.61	SD	14	Lire1
CM043852.1	257248	257248	Pol	1.98	SD	36	Pol
CM043852.1	443453	443453	PSUN_70216-RA	1.65	SD	20	Psun_70216-Ra
CM043852.1	463799	463799	PSUN_70217-RA	3.82	SD	32	Psun_70217-Ra
CM043852.1	470646	470646	PSUN_70218-RA	7.64	SD	32	Psun_70218-Ra
CM043852.1	881988	881988	PSUN_70226-RA	3.84	SD	20	Psun_70226-Ra
CM043852.1	1055530	1055530	PSUN_70229-RA	1.56	SD	32	Psun_70229-Ra
CM043852.1	1137498	1137498	PSUN_70230-RA	2.21	SD	38	Psun_70230-Ra
CM043852.1	1210372	1210372	PSUN_70232-RA	6.24	SD	20	Psun_70232-Ra
CM043852.1	1210745	1210745	Znf277	5.58	SD	14	Znf277
CM043852.1	1319620	1319620	PSUN_70237-RA	16.78	SD	20	Psun_70237-Ra
CM043852.1	1370960	1370960	PSUN_70238-RA	2.06	SD	32	Psun_70238-Ra
CM043852.1	1377298	1377298	PSUN_70239-RA	9.05	SD	32	Psun_70239-Ra
CM043852.1	1380389	1380389	PSUN_70241-RA	5.89	SD	20	Psun_70241-Ra
CM043852.1	1442053	1442057	Snrpg	3.87	SD	20	Snrpg
CM043852.1	1485289	1485289	PSUN_70244-RA	6.09	SD	8	Psun_70244-Ra
CM043852.1	1485346	1485346	PSUN_70245-RA	1.41	SD	8	Psun_70245-Ra
CM043852.1	1608366	1608366	PSUN_70248-RA	3.34	SD	38	Psun_70248-Ra
CM043852.1	1793547	1793547	PSUN_70251-RA	6.82	SD	36	Psun_70251-Ra
CM043852.1	1877341	1877341	PSUN_70253-RA	4.82	SD	14	Psun_70253-Ra
CM043852.1	1877341	1877341	PSUN_70255-RA	4.82	SD	14	Psun_70255-Ra
CM043852.1	1899181	1899181	PSUN_70256-RA	12.87	SD	8	Psun_70256-Ra
CM043852.1	1958292	1958292	PSUN_70259-RA	3.45	SD	32	Psun_70259-Ra
CM043852.1	1960059	1960059	PSUN_70260-RA	8.74	SD	20	Psun_70260-Ra
CM043852.1	1973007	1973007	PSUN_70261-RA	0.15	SD	20	Psun_70261-Ra
CM043852.1	1975123	1975123	PSUN_70263-RA	10.85	SD	20	Psun_70263-Ra
CM043852.1	2019088	2019088	PSUN_70265-RA	5.99	SD	14	Psun_70265-Ra
CM043852.1	2020453	2020453	PSUN_70266-RA	12.07	SD	20	Psun_70266-Ra
CM043852.1	2022102	2022102	PSUN_70268-RA	2.48	SD	20	Psun_70268-Ra
CM043852.1	2034535	2034535	PSUN_70269-RA	5.9	SD	32	Psun_70269-Ra
CM043852.1	2046217	2046217	PSUN_70271-RA	5.01	SD	32	Psun_70271-Ra
CM043852.1	2064197	2064197	PSUN_70274-RA	1.61	SD	20	Psun_70274-Ra
CM043852.1	2069068	2069068	PSUN_70277-RA	3.92	SD	20	Psun_70277-Ra
CM043852.1	2091830	2091830	PSUN_70278-RA	2.11	SD	20	Psun_70278-Ra
CM043852.1	2105680	2105680	PSUN_70280-RA	2.09	SD	36	Psun_70280-Ra
CM043852.1	2145043	2145043	PSUN_70281-RA	7.58	SD	14	Psun_70281-Ra
CM043852.1	2186746	2186746	PSUN_70283-RA	3.63	SD	20	Psun_70283-Ra
CM043852.1	2206694	2206694	PSUN_70284-RA	3.84	SD	38	Psun_70284-Ra
CM043852.1	2218358	2218358	PSUN_70287-RA	5.89	SD	8	Psun_70287-Ra
CM043852.1	2468904	2468904	PSUN_70296-RA	2.04	SD	38	Psun_70296-Ra
CM043852.1	2509488	2509488	PSUN_70300-RA	2.32	SD	36	Psun_70300-Ra
CM043852.1	2509527	2509527	PSUN_70301-RA	1.5	SD	36	Psun_70301-Ra
CM043852.1	2512626	2512626	PSUN_70302-RA	5.46	SD	36	Psun_70302-Ra
CM043852.1	2533123	2533126	PSUN_70303-RA	7.65	SD	32	Psun_70303-Ra
CM043852.1	2618773	2618773	PSUN_70305-RA	3.39	SD	20	Psun_70305-Ra
CM043852.1	2644737	2644737	PSUN_70306-RA	8.28	SD	20	Psun_70306-Ra
CM043852.1	2732779	2732779	PSUN_70307-RA	0.59	SD	20	Psun_70307-Ra
CM043852.1	2738162	2738162	PSUN_70308-RA	0.33	SD	8	Psun_70308-Ra
CM043852.1	2798948	2798948	PSUN_70312-RA	2.55	SD	20	Psun_70312-Ra
CM043852.1	2827844	2827844	PSUN_70313-RA	5.96	SD	20	Psun_70313-Ra
CM043852.1	2950453	2950453	PSUN_70318-RA	3.31	SD	14	Psun_70318-Ra
CM043852.1	2955815	2955815	PSUN_70319-RA	0.83	SD	14	Psun_70319-Ra
CM043852.1	3062394	3062394	PSUN_70321-RA	5.01	SD	14	Psun_70321-Ra
CM043852.1	3122251	3122251	PSUN_70322-RA	3.31	SD	36	Psun_70322-Ra
CM043852.1	3134726	3134726	Bicc1	17.9	SD	14	Bicc1
CM043852.1	3147732	3147732	PSUN_70323-RA	2.81	SD	32	Psun_70323-Ra
CM043852.1	3224737	3224737	PSUN_70325-RA	3.93	SD	20	Psun_70325-Ra
CM043852.1	3373838	3373838	PSUN_70331-RA	8.68	SD	38	Psun_70331-Ra
CM043852.1	3414806	3414806	Phyhipl	5.19	SD	8	Phyhipl
CM043852.1	3440201	3440201	PSUN_70332-RA	8.16	SD	14	Psun_70332-Ra
CM043852.1	3540498	3540498	PSUN_70334-RA	8.64	SD	8	Psun_70334-Ra
CM043852.1	3830285	3830290	PSUN_70340-RA	5.77	SD	14	Psun_70340-Ra
CM043852.1	3849269	3849269	PSUN_70341-RA	0.79	SD	14	Psun_70341-Ra
CM043852.1	3899640	3899640	PSUN_70344-RA	6.6	SD	8	Psun_70344-Ra
CM043852.1	3983936	3983953	PSUN_70346-RA	11.84	SD	32	Psun_70346-Ra
CM043852.1	4050905	4050905	ric1	1.08	SD	32	Ric1
CM043852.1	4175504	4175504	PSUN_70351-RA	3.19	SD	8	Psun_70351-Ra
CM043852.1	4283501	4283501	PSUN_70353-RA	19.63	SD	8	Psun_70353-Ra
CM043852.1	4338204	4338211	PSUN_70356-RA	6.7	SD	38	Psun_70356-Ra
CM043852.1	4369029	4369029	PSUN_70358-RA	38.91	SD	20	Psun_70358-Ra
CM043852.1	4383043	4383043	PSUN_70360-RA	8.59	SD	14	Psun_70360-Ra
CM043852.1	4458613	4458613	PSUN_70363-RA	2.69	SD	38	Psun_70363-Ra
CM043852.1	4512124	4512124	PSUN_70366-RA	0.79	SD	20	Psun_70366-Ra
CM043852.1	4654028	4654028	PSUN_70373-RA	7.11	SD	8	Psun_70373-Ra
CM043852.1	4684216	4684216	PSUN_70374-RA	4.04	SD	14	Psun_70374-Ra
CM043852.1	4693943	4693943	PSUN_70375-RA	2.51	SD	14	Psun_70375-Ra
CM043852.1	4693943	4693943	Rps6	2.51	SD	14	Rps6
CM043852.1	4693943	4693943	PSUN_70376-RA	2.51	SD	14	Psun_70376-Ra
CM043852.1	4941293	4941293	PSUN_70378-RA	0.06	SD	32	Psun_70378-Ra
CM043852.1	5033414	5033414	PSUN_70382-RA	8.45	SD	38	Psun_70382-Ra
CM043852.1	5052460	5052460	PSUN_70383-RA	2.61	SD	32	Psun_70383-Ra
CM043852.1	5163867	5163877	PSUN_70384-RA	2.27	SD	38	Psun_70384-Ra
CM043852.1	5209762	5209762	PSUN_70385-RA	4.42	SD	20	Psun_70385-Ra
CM043852.1	5286008	5286008	PSUN_70386-RA	3.7	SD	20	Psun_70386-Ra
CM043852.1	5295730	5295730	Cabcoco1	0.97	SD	20	Cabcoco1
CM043852.1	5512518	5512524	ARID5B	18.46	SD	20	Arid5b
CM043852.1	5591254	5591254	PSUN_70387-RA	0.71	SD	38	Psun_70387-Ra
CM043852.1	5729741	5729741	PSUN_70389-RA	0.84	SD	20	Psun_70389-Ra
CM043852.1	5751039	5751039	PSUN_70390-RA	0.82	SD	38	Psun_70390-Ra
CM043852.1	5751039	5751039	Znf365	0.82	SD	38	Znf365
CM043852.1	5792787	5792787	PSUN_70391-RA	11.57	SD	8	Psun_70391-Ra
CM043852.1	5856433	5856433	PSUN_70392-RA	0.95	SD	8	Psun_70392-Ra
CM043852.1	6076208	6076208	Ado	8.45	SD	32	Ado
CM043852.1	6076208	6076208	PSUN_70394-RA	8.45	SD	32	Psun_70394-Ra
CM043852.1	6148373	6148373	PSUN_70396-RA	6.76	SD	38	Psun_70396-Ra
CM043852.1	6158794	6158794	PSUN_70397-RA	7.38	SD	32	Psun_70397-Ra
CM043852.1	6234309	6234309	PSUN_70399-RA	7.59	SD	20	Psun_70399-Ra
CM043852.1	6319988	6319988	PSUN_70402-RA	0.09	SD	8	Psun_70402-Ra
CM043852.1	6336970	6336970	Nrbf2	1.79	SD	20	Nrbf2
CM043852.1	6525305	6525305	PSUN_70405-RA	5.61	SD	20	Psun_70405-Ra
CM043852.1	6547976	6547976	PSUN_70407-RA	9.41	SD	36	Psun_70407-Ra
CM043852.1	6607078	6607078	PSUN_70411-RA	1.39	SD	20	Psun_70411-Ra
CM043852.1	6609427	6609427	PSUN_70412-RA	3.05	SD	20	Psun_70412-Ra
CM043852.1	6626433	6626433	PSUN_70413-RA	4.11	SD	32	Psun_70413-Ra
CM043852.1	6660639	6660643	PSUN_70416-RA	5.39	SD	14	Psun_70416-Ra
CM043852.1	6783717	6783726	PSUN_70420-RA	7.2	SD	36	Psun_70420-Ra
CM043852.1	6886064	6886064	PSUN_70422-RA	2.72	SD	14	Psun_70422-Ra
CM043852.1	6932382	6932382	PSUN_70424-RA	7.97	SD	36	Psun_70424-Ra
CM043852.1	7036276	7036276	PSUN_70428-RA	10.24	SD	32	Psun_70428-Ra
CM043852.1	7109942	7109942	PSUN_70434-RA	1.4	SD	14	Psun_70434-Ra
CM043852.1	7127940	7127940	PSUN_70436-RA	9.61	SD	38	Psun_70436-Ra
CM043852.1	7155526	7155526	PSUN_70437-RA	1.44	SD	14	Psun_70437-Ra
CM043852.1	7187714	7187714	PSUN_70438-RA	0.98	SD	38	Psun_70438-Ra
CM043852.1	7291695	7291695	PSUN_70440-RA	3.83	SD	14	Psun_70440-Ra
CM043852.1	7330181	7330181	PSUN_70443-RA	17.59	SD	20	Psun_70443-Ra
CM043852.1	7330181	7330181	PSUN_70444-RA	17.59	SD	20	Psun_70444-Ra
CM043852.1	7377244	7377244	PSUN_70448-RA	1.9	SD	36	Psun_70448-Ra
CM043852.1	7387025	7387025	env	9.03	SD	8	Env
CM043852.1	7467714	7467714	PSUN_70453-RA	2.77	SD	20	Psun_70453-Ra
CM043852.1	7479851	7479851	PSUN_70454-RA	0.34	SD	8	Psun_70454-Ra
CM043852.1	7572244	7572244	PSUN_70456-RA	4.08	SD	20	Psun_70456-Ra
CM043852.1	7819238	7819238	PSUN_70467-RA	1.11	SD	14	Psun_70467-Ra
CM043852.1	7873379	7873379	PSUN_70473-RA	3.07	SD	36	Psun_70473-Ra
CM043852.1	7926646	7926646	Kdm2b	3.32	SD	38	Kdm2b
CM043852.1	7926646	7926646	PSUN_70476-RA	3.32	SD	38	Psun_70476-Ra
CM043852.1	7941751	7941751	PSUN_70477-RA	12.92	SD	8	Psun_70477-Ra
CM043852.1	7995062	7995062	PSUN_70479-RA	1.3	SD	36	Psun_70479-Ra
CM043852.1	8037951	8037951	PSUN_70480-RA	3.04	SD	14	Psun_70480-Ra
CM043852.1	8096456	8096456	PSUN_70481-RA	4.26	SD	14	Psun_70481-Ra
CM043852.1	8096456	8096456	pro-pol	4.26	SD	14	Pro-Pol
CM043852.1	8114204	8114210	PSUN_70482-RA	14.96	SD	14	Psun_70482-Ra
CM043852.1	8118738	8118738	PSUN_70483-RA	7.84	SD	14	Psun_70483-Ra
CM043852.1	8131014	8131014	PSUN_70485-RA	2.46	SD	38	Psun_70485-Ra
CM043852.1	8131014	8131014	gag	2.46	SD	38	Gag
CM043852.1	8169930	8169930	PSUN_70486-RA	0.29	SD	38	Psun_70486-Ra
CM043852.1	8204371	8204371	PSUN_70487-RA	5.13	SD	36	Psun_70487-Ra
CM043852.1	8216380	8216400	PSUN_70491-RA	21.42	SD	38	Psun_70491-Ra
CM043852.1	8235541	8235541	PSUN_70494-RA	2.8	SD	38	Psun_70494-Ra
CM043852.1	8237938	8237938	PSUN_70497-RA	0.71	SD	38	Psun_70497-Ra
CM043852.1	8318701	8318701	PSUN_70502-RA	1.72	SD	32	Psun_70502-Ra
CM043852.1	8346340	8346340	PSUN_70503-RA	8.8	SD	8	Psun_70503-Ra
CM043852.1	8364292	8364292	PSUN_70504-RA	5.92	SD	38	Psun_70504-Ra
CM043852.1	8384510	8384510	PSUN_70506-RA	60.45	SD	32	Psun_70506-Ra
CM043852.1	8509957	8509957	PSUN_70507-RA	5.21	SD	8	Psun_70507-Ra
CM043852.1	8509957	8509957	PSUN_70508-RA	5.21	SD	8	Psun_70508-Ra
CM043852.1	8523210	8523210	PSUN_70511-RA	5.11	SD	20	Psun_70511-Ra
CM043852.1	8534818	8534818	PSUN_70512-RA	5.62	SD	20	Psun_70512-Ra
CM043852.1	8535753	8535753	ERVK-8	1.34	SD	20	Ervk-8
CM043852.1	8536809	8536809	PSUN_70514-RA	1.37	SD	20	Psun_70514-Ra
CM043852.1	8537469	8537469	gag-pro-pol	5.5	SD	20	Gag-Pro-Pol
CM043852.1	8570361	8570361	PSUN_70519-RA	5.91	SD	8	Psun_70519-Ra
CM043852.1	8633267	8633267	PSUN_70522-RA	7.35	SD	36	Psun_70522-Ra
CM043852.1	8818933	8818933	PSUN_70528-RA	3.93	SD	8	Psun_70528-Ra
CM043852.1	8819955	8819955	PSUN_70529-RA	8.78	SD	8	Psun_70529-Ra
CM043852.1	8855687	8855687	PSUN_70532-RA	2.03	SD	8	Psun_70532-Ra
CM043852.1	8872936	8872936	PSUN_70533-RA	3.21	SD	14	Psun_70533-Ra
CM043852.1	8874164	8874164	PSUN_70535-RA	2.58	SD	14	Psun_70535-Ra
CM043852.1	8876216	8876216	PSUN_70536-RA	5.58	SD	20	Psun_70536-Ra
CM043852.1	8892029	8892029	PSUN_70537-RA	4.8	SD	14	Psun_70537-Ra
CM043852.1	8969605	8969605	Lrrtm3	0.07	SD	38	Lrrtm3
CM043852.1	8969605	8969605	PSUN_70540-RA	0.07	SD	38	Psun_70540-Ra
CM043852.1	9051526	9051526	PSUN_70541-RA	6.35	SD	20	Psun_70541-Ra
CM043852.1	9196551	9196551	PSUN_70547-RA	0.1	SD	14	Psun_70547-Ra
CM043852.1	9196551	9196551	PSUN_70548-RA	0.1	SD	14	Psun_70548-Ra
CM043852.1	9229678	9229678	PSUN_70550-RA	13.52	SD	38	Psun_70550-Ra
CM043852.1	9312690	9312690	pro	2.75	SD	14	Pro
CM043852.1	9314106	9314109	PSUN_70552-RA	1.71	SD	14	Psun_70552-Ra
CM043852.1	9457020	9457020	PSUN_70561-RA	11.3	SD	8	Psun_70561-Ra
CM043852.1	9476072	9476072	PSUN_70563-RA	3.32	SD	38	Psun_70563-Ra
CM043852.1	9539904	9539904	PSUN_70565-RA	0.42	SD	38	Psun_70565-Ra
CM043852.1	9565866	9565866	PSUN_70568-RA	4.73	SD	38	Psun_70568-Ra
CM043852.1	9594546	9594552	PSUN_70570-RA	6.65	SD	38	Psun_70570-Ra
CM043852.1	9611933	9611933	Sirt1	1.64	SD	38	Sirt1
CM043852.1	9611933	9611933	PSUN_70572-RA	1.64	SD	38	Psun_70572-Ra
CM043852.1	9743162	9743162	Mypn	1.37	SD	14	Mypn
CM043852.1	9762361	9762365	PSUN_70581-RA	9.24	SD	14	Psun_70581-Ra
CM043852.1	9827366	9827366	PSUN_70584-RA	0.5	SD	8	Psun_70584-Ra
CM043852.1	9866298	9866298	PSUN_70587-RA	6.16	SD	32	Psun_70587-Ra
CM043852.1	9868250	9868250	PSUN_70588-RA	2.23	SD	32	Psun_70588-Ra
CM043852.1	9880670	9880677	PSUN_70590-RA	8.42	SD	38	Psun_70590-Ra
CM043852.1	9887374	9887374	HNRNPH3	1.06	SD	14	Hnrnph3
CM043852.1	9949893	9949893	PSUN_70595-RA	2.29	SD	8	Psun_70595-Ra
CM043852.1	9998096	9998096	PSUN_70599-RA	0.37	SD	14	Psun_70599-Ra
CM043852.1	10013335	10013335	PSUN_70600-RA	4.49	SD	14	Psun_70600-Ra
CM043852.1	10033005	10033017	Tet1	8.49	SD	20	Tet1
CM043852.1	10033005	10033017	PSUN_70602-RA	8.49	SD	20	Psun_70602-Ra
CM043852.1	10070569	10070569	PSUN_70604-RA	3.99	SD	20	Psun_70604-Ra
CM043852.1	10074252	10074252	PSUN_70605-RA	4.93	SD	8	Psun_70605-Ra
CM043852.1	10095397	10095397	Ccar1	3.54	SD	38	Ccar1
CM043852.1	10146774	10146774	Nedd4	7.04	SD	38	Nedd4
CM043852.1	10151673	10151673	PSUN_70608-RA	9.33	SD	14	Psun_70608-Ra
CM043852.1	10155511	10155511	PSUN_70609-RA	1	SD	38	Psun_70609-Ra
CM043852.1	10169239	10169239	PSUN_70611-RA	2.66	SD	20	Psun_70611-Ra
CM043852.1	10171290	10171294	Stox1	4.84	SD	20	Stox1
CM043852.1	10185397	10185397	PSUN_70613-RA	5.03	SD	8	Psun_70613-Ra
CM043852.1	10192680	10192680	DDX50	6.21	SD	8	Ddx50
CM043852.1	10218642	10218642	PSUN_70615-RA	0.28	SD	8	Psun_70615-Ra
CM043852.1	10220685	10220685	Ddx21	3.04	SD	8	Ddx21
CM043852.1	10238878	10238878	Kifbp	6.76	SD	14	Kifbp
CM043852.1	10238878	10238878	PSUN_70616-RA	6.76	SD	14	Psun_70616-Ra
CM043852.1	10303216	10303216	PSUN_70619-RA	7.89	SD	20	Psun_70619-Ra
CM043852.1	10312293	10312293	Srgn	7.18	SD	20	Srgn
CM043852.1	10317285	10317285	PSUN_70622-RA	3.44	SD	36	Psun_70622-Ra
CM043852.1	10353434	10353434	Supv3l1	1.49	SD	32	Supv3l1
CM043852.1	10353434	10353434	PSUN_70623-RA	1.49	SD	32	Psun_70623-Ra
CM043852.1	10387919	10387919	PSUN_70625-RA	0.28	SD	14	Psun_70625-Ra
CM043852.1	10393528	10393528	Hkdc1	7.4	SD	14	Hkdc1
CM043852.1	10406986	10406986	PSUN_70626-RA	5.25	SD	38	Psun_70626-Ra
CM043852.1	10484118	10484118	PSUN_70630-RA	0.88	SD	14	Psun_70630-Ra
CM043852.1	10490414	10490414	Hk1	0.88	SD	38	Hk1
CM043852.1	10508565	10508565	PSUN_70631-RA	2.33	SD	8	Psun_70631-Ra
CM043852.1	10534644	10534644	PSUN_70633-RA	18.9	SD	20	Psun_70633-Ra
CM043852.1	10541344	10541344	Hsd17b13	18.69	SD	20	Hsd17b13
CM043852.1	10565400	10565400	Tspan15	0.21	SD	20	Tspan15
CM043852.1	10582684	10582684	PSUN_70636-RA	5.21	SD	8	Psun_70636-Ra
CM043852.1	10656746	10656746	PSUN_70640-RA	1.43	SD	32	Psun_70640-Ra
CM043852.1	10763914	10763914	Col13a1	2.18	SD	14	Col13a1
CM043852.1	10782495	10782504	PSUN_70644-RA	2.5	SD	20	Psun_70644-Ra
CM043852.1	10819132	10819132	PSUN_70645-RA	5.43	SD	20	Psun_70645-Ra
CM043852.1	10824285	10824285	PSUN_70646-RA	6.77	SD	32	Psun_70646-Ra
CM043852.1	10852485	10852485	PSUN_70647-RA	5.18	SD	20	Psun_70647-Ra
CM043852.1	10862143	10862143	PSUN_70648-RA	3.59	SD	8	Psun_70648-Ra
CM043852.1	10945850	10945859	PSUN_70650-RA	4.27	SD	38	Psun_70650-Ra
CM043852.1	10947505	10947505	PSUN_70651-RA	11.75	SD	38	Psun_70651-Ra
CM043852.1	10964101	10964101	PSUN_70653-RA	0.19	SD	32	Psun_70653-Ra
CM043852.1	11006379	11006379	PSUN_70658-RA	0.84	SD	20	Psun_70658-Ra
CM043852.1	11019712	11019712	PSUN_70660-RA	4.92	SD	8	Psun_70660-Ra
CM043852.1	11081404	11081404	PSUN_70666-RA	3.15	SD	8	Psun_70666-Ra
CM043852.1	11166790	11166790	PSUN_70669-RA	6.02	SD	14	Psun_70669-Ra
CM043852.1	11173980	11173980	PSUN_70670-RA	2.84	SD	14	Psun_70670-Ra
CM043852.1	11191776	11191776	PSUN_70671-RA	0.74	SD	32	Psun_70671-Ra
CM043852.1	11266120	11266120	PSUN_70681-RA	2.81	SD	20	Psun_70681-Ra
CM043852.1	11308813	11308813	PSUN_70682-RA	6.33	SD	20	Psun_70682-Ra
CM043852.1	11318382	11318382	Pald1	1.58	SD	20	Pald1
CM043852.1	11328473	11328473	PSUN_70683-RA	0.52	SD	20	Psun_70683-Ra
CM043852.1	11362834	11362834	PSUN_70687-RA	0.3	SD	14	Psun_70687-Ra
CM043852.1	11398792	11398792	PSUN_70688-RA	0.26	SD	32	Psun_70688-Ra
CM043852.1	11432171	11432171	ADAMTS14	2.22	SD	32	Adamts14
CM043852.1	11456564	11456564	PSUN_70691-RA	6.27	SD	14	Psun_70691-Ra
CM043852.1	11460278	11460278	PSUN_70692-RA	6.22	SD	32	Psun_70692-Ra
CM043852.1	11533622	11533622	PSUN_70697-RA	2.58	SD	20	Psun_70697-Ra
CM043852.1	11534505	11534505	PSUN_70698-RA	4.07	SD	36	Psun_70698-Ra
CM043852.1	11655073	11655073	PSUN_70699-RA	5.84	SD	32	Psun_70699-Ra
CM043852.1	11656783	11656783	ubq-2	8.68	SD	8	Ubq-2
CM043852.1	11787095	11787095	Unc5b	6.17	SD	38	Unc5b
CM043852.1	11804296	11804296	PSUN_70703-RA	1.3	SD	38	Psun_70703-Ra
CM043852.1	11828047	11828047	PSUN_70704-RA	3.29	SD	20	Psun_70704-Ra
CM043852.1	11833862	11833862	Slc29a3	9.05	SD	20	Slc29a3
CM043852.1	11889870	11889870	Fmn1	3.42	SD	8	Fmn1
CM043852.1	12036683	12036683	CDH23	3.77	SD	14	Cdh23
CM043852.1	12043745	12043745	PSUN_70705-RA	4.16	SD	36	Psun_70705-Ra
CM043852.1	12076031	12076031	PSUN_70706-RA	3.13	SD	38	Psun_70706-Ra
CM043852.1	12113001	12113001	PSUN_70708-RA	8.72	SD	32	Psun_70708-Ra
CM043852.1	12125140	12125140	Arid1a	3.42	SD	14	Arid1a
CM043852.1	12127810	12127810	PSUN_70709-RA	1.64	SD	32	Psun_70709-Ra
CM043852.1	12186251	12186251	PSUN_70714-RA	7.6	SD	38	Psun_70714-Ra
CM043852.1	12191242	12191242	PSUN_70716-RA	6.2	SD	8	Psun_70716-Ra
CM043852.1	12193950	12193950	PSUN_70717-RA	3.22	SD	8	Psun_70717-Ra
CM043852.1	12232797	12232797	PSUN_70719-RA	3.82	SD	32	Psun_70719-Ra
CM043852.1	12287685	12287685	PSUN_70722-RA	9.46	SD	32	Psun_70722-Ra
CM043852.1	12291313	12291313	Chst3	4.48	SD	38	Chst3
CM043852.1	12342886	12342886	PSUN_70725-RA	2.38	SD	20	Psun_70725-Ra
CM043852.1	12353922	12353922	PSUN_70726-RA	4.28	SD	36	Psun_70726-Ra
CM043852.1	12428819	12428819	PSUN_70728-RA	11.03	SD	14	Psun_70728-Ra
CM043852.1	12476055	12476055	PSUN_70731-RA	5.59	SD	8	Psun_70731-Ra
CM043852.1	12476470	12476470	Ddit4	5.12	SD	14	Ddit4
CM043852.1	12483988	12483988	PSUN_70732-RA	9.13	SD	14	Psun_70732-Ra
CM043852.1	12547264	12547270	PSUN_70735-RA	4.04	SD	36	Psun_70735-Ra
CM043852.1	12573375	12573375	PSUN_70737-RA	4.41	SD	36	Psun_70737-Ra
CM043852.1	12582445	12582445	PSUN_70738-RA	4.27	SD	20	Psun_70738-Ra
CM043852.1	12702885	12702885	PSUN_70743-RA	4.61	SD	20	Psun_70743-Ra
CM043852.1	12886922	12886922	PSUN_70749-RA	3.53	SD	38	Psun_70749-Ra
CM043852.1	12910614	12910614	PSUN_70752-RA	2.8	SD	32	Psun_70752-Ra
CM043852.1	12913108	12913108	Oit3	3.01	SD	32	Oit3
CM043852.1	12954603	12954603	PSUN_70757-RA	3.04	SD	38	Psun_70757-Ra
CM043852.1	13101182	13101182	PSUN_70763-RA	4.13	SD	14	Psun_70763-Ra
CM043852.1	13121083	13121083	PSUN_70765-RA	2.91	SD	20	Psun_70765-Ra
CM043852.1	13136544	13136544	PSUN_70766-RA	3.09	SD	20	Psun_70766-Ra
CM043852.1	13176467	13176467	PSUN_70768-RA	4.46	SD	38	Psun_70768-Ra
CM043852.1	13177316	13177322	PSUN_70769-RA	10.03	SD	38	Psun_70769-Ra
CM043852.1	13396812	13396812	PSUN_70775-RA	4.98	SD	14	Psun_70775-Ra
CM043852.1	13422765	13422765	PSUN_70776-RA	2.93	SD	14	Psun_70776-Ra
CM043852.1	13436490	13436490	PSUN_70777-RA	5.98	SD	38	Psun_70777-Ra
CM043852.1	13568314	13568314	Edar	3.31	SD	14	Edar
CM043852.1	13568735	13568735	PSUN_70782-RA	5.06	SD	14	Psun_70782-Ra
CM043852.1	13601207	13601207	PSUN_70785-RA	11.06	SD	32	Psun_70785-Ra
CM043852.1	13758146	13758146	PSUN_70790-RA	9.1	SD	36	Psun_70790-Ra
CM043852.1	13779628	13779628	PSUN_70792-RA	7.86	SD	8	Psun_70792-Ra
CM043852.1	13784344	13784344	PSUN_70793-RA	5.29	SD	8	Psun_70793-Ra
CM043852.1	13845310	13845310	PSUN_70797-RA	2.68	SD	20	Psun_70797-Ra
CM043852.1	57278	57278	PSUN_70196-RA	7.26	SD	20	Psun_70196-Ra
CM043852.1	63265	63265	PSUN_70197-RA	0.69	SD	14	Psun_70197-Ra
CM043852.1	63265	63265	Idh3B	0.69	SD	14	Idh3b
CM043852.1	106345	106345	PSUN_70201-RA	3.67	SD	20	Psun_70201-Ra
CM043852.1	111541	111541	PSUN_70202-RA	4.48	SD	20	Psun_70202-Ra
CM043852.1	167432	167432	PSUN_70204-RA	2	SD	8	Psun_70204-Ra
CM043852.1	170483	170483	PSUN_70206-RA	4.48	SD	8	Psun_70206-Ra
CM043852.1	188306	188306	Pcdh15	13.2	SD	20	Pcdh15
CM043852.1	349759	349759	PSUN_70213-RA	4.76	SD	20	Psun_70213-Ra
CM043852.1	370980	370980	PSUN_70214-RA	3.72	SD	14	Psun_70214-Ra
CM043852.1	445499	445499	PSUN_70215-RA	0.18	SD	20	Psun_70215-Ra
CM043852.1	501959	501959	PSUN_70219-RA	5.61	SD	32	Psun_70219-Ra
CM043852.1	515184	515184	PSUN_70220-RA	2.98	SD	14	Psun_70220-Ra
CM043852.1	581745	581745	PSUN_70221-RA	12.22	SD	8	Psun_70221-Ra
CM043852.1	590924	590924	PSUN_70222-RA	4.25	SD	8	Psun_70222-Ra
CM043852.1	688836	688836	PSUN_70224-RA	3.33	SD	38	Psun_70224-Ra
CM043852.1	718496	718496	PSUN_70225-RA	0.8	SD	36	Psun_70225-Ra
CM043852.1	895772	895772	PSUN_70227-RA	4.27	SD	20	Psun_70227-Ra
CM043852.1	1178823	1178823	PSUN_70231-RA	5.41	SD	20	Psun_70231-Ra
CM043852.1	1232182	1232182	PSUN_70233-RA	0.52	SD	20	Psun_70233-Ra
CM043852.1	1300130	1300130	PSUN_70235-RA	9.15	SD	8	Psun_70235-Ra
CM043852.1	1303663	1303663	PSUN_70236-RA	2.85	SD	20	Psun_70236-Ra
CM043852.1	1382613	1382613	PSUN_70240-RA	5.32	SD	20	Psun_70240-Ra
CM043852.1	1402307	1402307	PSUN_70242-RA	0.2	SD	38	Psun_70242-Ra
CM043852.1	1469362	1469362	PSUN_70243-RA	0.85	SD	38	Psun_70243-Ra
CM043852.1	1558725	1558725	PSUN_70247-RA	0.18	SD	8	Psun_70247-Ra
CM043852.1	1629255	1629255	PSUN_70249-RA	2.23	SD	14	Psun_70249-Ra
CM043852.1	1629255	1629255	ERVK-6	2.23	SD	14	Ervk-6
CM043852.1	1767070	1767070	PSUN_70250-RA	7.32	SD	36	Psun_70250-Ra
CM043852.1	1765284	1765284	Zwint	10.59	SD	36	Zwint
CM043852.1	1882236	1882236	PSUN_70254-RA	2.1	SD	20	Psun_70254-Ra
CM043852.1	1901773	1901773	PSUN_70257-RA	2.26	SD	14	Psun_70257-Ra
CM043852.1	1920747	1920747	PSUN_70258-RA	0.44	SD	20	Psun_70258-Ra
CM043852.1	1978169	1978169	PSUN_70262-RA	0.98	SD	38	Psun_70262-Ra
CM043852.1	2023710	2023710	PSUN_70264-RA	1.22	SD	20	Psun_70264-Ra
CM043852.1	2025236	2025236	PSUN_70267-RA	0.62	SD	20	Psun_70267-Ra
CM043852.1	2043047	2043047	PSUN_70270-RA	3.38	SD	32	Psun_70270-Ra
CM043852.1	2050506	2050506	PSUN_70272-RA	13.13	SD	38	Psun_70272-Ra
CM043852.1	2054516	2054516	PSUN_70273-RA	11.23	SD	20	Psun_70273-Ra
CM043852.1	2069620	2069620	PSUN_70275-RA	5.57	SD	20	Psun_70275-Ra
CM043852.1	2075851	2075859	PSUN_70276-RA	3.02	SD	38	Psun_70276-Ra
CM043852.1	2095748	2095748	PSUN_70279-RA	4.51	SD	36	Psun_70279-Ra
CM043852.1	2198499	2198499	PSUN_70282-RA	4.02	SD	38	Psun_70282-Ra
CM043852.1	2211128	2211128	PSUN_70285-RA	4.19	SD	8	Psun_70285-Ra
CM043852.1	2221842	2221842	PSUN_70286-RA	4.68	SD	14	Psun_70286-Ra
CM043852.1	2299197	2299197	PSUN_70288-RA	1.84	SD	38	Psun_70288-Ra
CM043852.1	2352426	2352426	PSUN_70289-RA	3.18	SD	38	Psun_70289-Ra
CM043852.1	2355469	2355469	PSUN_70290-RA	5.5	SD	38	Psun_70290-Ra
CM043852.1	2431998	2431998	PSUN_70292-RA	0.57	SD	14	Psun_70292-Ra
CM043852.1	2431998	2431998	PSUN_70294-RA	0.57	SD	14	Psun_70294-Ra
CM043852.1	2471673	2471673	PSUN_70295-RA	10.52	SD	8	Psun_70295-Ra
CM043852.1	2474608	2474608	PSUN_70297-RA	2.1	SD	20	Psun_70297-Ra
CM043852.1	2483962	2483962	PSUN_70298-RA	3.34	SD	14	Psun_70298-Ra
CM043852.1	2515957	2515957	PSUN_70299-RA	0.49	SD	36	Psun_70299-Ra
CM043852.1	2564737	2564737	PSUN_70304-RA	2.33	SD	38	Psun_70304-Ra
CM043852.1	2790882	2790882	PSUN_70309-RA	2.37	SD	20	Psun_70309-Ra
CM043852.1	2798012	2798012	PSUN_70311-RA	2.45	SD	20	Psun_70311-Ra
CM043852.1	2801374	2801374	Ipmk	2.11	SD	36	Ipmk
CM043852.1	2894237	2894242	PSUN_70316-RA	0.14	SD	38	Psun_70316-Ra
CM043852.1	3019403	3019403	Arl13b	3.54	SD	20	Arl13b
CM043852.1	3063217	3063217	PSUN_70320-RA	7.09	SD	38	Psun_70320-Ra
CM043852.1	3195311	3195311	PSUN_70324-RA	2.56	SD	38	Psun_70324-Ra
CM043852.1	3251898	3251898	PSUN_70326-RA	5.59	SD	20	Psun_70326-Ra
CM043852.1	3336385	3336385	PSUN_70327-RA	4.95	SD	32	Psun_70327-Ra
CM043852.1	3348579	3348579	PSUN_70328-RA	1.24	SD	14	Psun_70328-Ra
CM043852.1	3351777	3351777	PSUN_70329-RA	5.08	SD	8	Psun_70329-Ra
CM043852.1	3366090	3366090	PSUN_70330-RA	11.6	SD	8	Psun_70330-Ra
CM043852.1	3475480	3475480	PSUN_70333-RA	0.68	SD	36	Psun_70333-Ra
CM043852.1	3542141	3542141	Fam13c	1.93	SD	36	Fam13c
CM043852.1	3698314	3698314	PSUN_70336-RA	1.77	SD	20	Psun_70336-Ra
CM043852.1	3675586	3675586	Slc16a9	0.22	SD	20	Slc16a9
CM043852.1	3714053	3714053	PSUN_70337-RA	1.71	SD	8	Psun_70337-Ra
CM043852.1	3773341	3773355	PSUN_70339-RA	18.88	SD	36	Psun_70339-Ra
CM043852.1	3773398	3773398	Ccdc6	5.01	SD	36	Ccdc6
CM043852.1	3858713	3858713	PSUN_70342-RA	5.04	SD	8	Psun_70342-Ra
CM043852.1	3860983	3860983	PSUN_70343-RA	4.41	SD	14	Psun_70343-Ra
CM043852.1	3939177	3939177	Ank3	2.3	SD	38	Ank3
CM043852.1	3981635	3981635	PSUN_70345-RA	0.16	SD	32	Psun_70345-Ra
CM043852.1	4059452	4059452	PSUN_70348-RA	2.16	SD	20	Psun_70348-Ra
CM043852.1	4080691	4080691	PSUN_70349-RA	9.82	SD	32	Psun_70349-Ra
CM043852.1	4117903	4117903	PSUN_70350-RA	4.05	SD	8	Psun_70350-Ra
CM043852.1	4275928	4275928	PSUN_70352-RA	3.32	SD	8	Psun_70352-Ra
CM043852.1	4319932	4319932	PSUN_70354-RA	3.24	SD	36	Psun_70354-Ra
CM043852.1	4332229	4332229	PSUN_70355-RA	6.99	SD	20	Psun_70355-Ra
CM043852.1	4347542	4347542	PSUN_70357-RA	4.41	SD	8	Psun_70357-Ra
CM043852.1	4385219	4385219	PSUN_70359-RA	3.99	SD	20	Psun_70359-Ra
CM043852.1	4402113	4402113	PSUN_70361-RA	0.71	SD	8	Psun_70361-Ra
CM043852.1	4413594	4413594	PSUN_70362-RA	2.71	SD	38	Psun_70362-Ra
CM043852.1	4492635	4492635	PSUN_70364-RA	2.07	SD	14	Psun_70364-Ra
CM043852.1	4509612	4509612	PSUN_70365-RA	1.5	SD	38	Psun_70365-Ra
CM043852.1	4567853	4567853	PSUN_70368-RA	0.99	SD	8	Psun_70368-Ra
CM043852.1	4567853	4567853	Rhobtb1	0.99	SD	8	Rhobtb1
CM043852.1	4590604	4590604	PSUN_70369-RA	0.04	SD	32	Psun_70369-Ra
CM043852.1	4573092	4573092	PSUN_70370-RA	6.12	SD	8	Psun_70370-Ra
CM043852.1	4623591	4623591	PSUN_70371-RA	0.37	SD	8	Psun_70371-Ra
CM043852.1	4645285	4645285	Rpl36a	0.92	SD	14	Rpl36a
CM043852.1	4645285	4645285	PSUN_70372-RA	0.92	SD	14	Psun_70372-Ra
CM043852.1	4996369	4996369	PSUN_70380-RA	8.68	SD	36	Psun_70380-Ra
CM043852.1	5019524	5019524	PSUN_70381-RA	3.31	SD	32	Psun_70381-Ra
CM043852.1	5609049	5609051	PSUN_70388-RA	4.1	SD	38	Psun_70388-Ra
CM043852.1	5655290	5655290	Rtkn2	3.92	SD	14	Rtkn2
CM043852.1	6007389	6007389	PSUN_70393-RA	15.4	SD	32	Psun_70393-Ra
CM043852.1	6255617	6255617	PSUN_70400-RA	4.4	SD	32	Psun_70400-Ra
CM043852.1	6318769	6318769	PSUN_70401-RA	4.32	SD	20	Psun_70401-Ra
CM043852.1	6386292	6386292	PSUN_70403-RA	3.47	SD	8	Psun_70403-Ra
CM043852.1	6364345	6364345	Jmjd1c	6.91	SD	36	Jmjd1c
CM043852.1	6424445	6424445	PSUN_70404-RA	8	SD	36	Psun_70404-Ra
CM043852.1	6551341	6551341	PSUN_70406-RA	6.46	SD	36	Psun_70406-Ra
CM043852.1	6586213	6586213	PSUN_70408-RA	4.13	SD	8	Psun_70408-Ra
CM043852.1	6615093	6615100	PSUN_70409-RA	0.42	SD	20	Psun_70409-Ra
CM043852.1	6608829	6608829	PSUN_70410-RA	7.38	SD	38	Psun_70410-Ra
CM043852.1	6644494	6644496	PSUN_70414-RA	9.66	SD	32	Psun_70414-Ra
CM043852.1	6658926	6658926	PSUN_70415-RA	3.02	SD	14	Psun_70415-Ra
CM043852.1	6672157	6672157	PSUN_70417-RA	2.35	SD	20	Psun_70417-Ra
CM043852.1	6672157	6672157	PSUN_70419-RA	2.35	SD	20	Psun_70419-Ra
CM043852.1	6890995	6890995	PSUN_70423-RA	11.31	SD	14	Psun_70423-Ra
CM043852.1	6960758	6960758	PSUN_70425-RA	2.35	SD	38	Psun_70425-Ra
CM043852.1	7001074	7001074	PSUN_70427-RA	6.65	SD	20	Psun_70427-Ra
CM043852.1	7046184	7046184	PSUN_70429-RA	8.85	SD	38	Psun_70429-Ra
CM043852.1	7047216	7047216	PSUN_70430-RA	3.08	SD	8	Psun_70430-Ra
CM043852.1	7068873	7068873	PSUN_70431-RA	2.6	SD	14	Psun_70431-Ra
CM043852.1	7109942	7109942	PSUN_70433-RA	1.4	SD	14	Psun_70433-Ra
CM043852.1	7125307	7125307	PSUN_70435-RA	6.19	SD	38	Psun_70435-Ra
CM043852.1	7280569	7280569	PSUN_70439-RA	5.58	SD	36	Psun_70439-Ra
CM043852.1	7310002	7310002	PSUN_70441-RA	6.5	SD	20	Psun_70441-Ra
CM043852.1	7312495	7312495	PSUN_70442-RA	2.37	SD	20	Psun_70442-Ra
CM043852.1	7338824	7338824	PSUN_70445-RA	6.41	SD	20	Psun_70445-Ra
CM043852.1	7349550	7349550	PSUN_70446-RA	10.4	SD	14	Psun_70446-Ra
CM043852.1	7387261	7387261	PSUN_70447-RA	4.8	SD	8	Psun_70447-Ra
CM043852.1	7388020	7388020	PSUN_70449-RA	4.05	SD	8	Psun_70449-Ra
CM043852.1	7397128	7397128	PSUN_70450-RA	1.23	SD	32	Psun_70450-Ra
CM043852.1	7415552	7415552	PSUN_70451-RA	7.55	SD	32	Psun_70451-Ra
CM043852.1	7427238	7427238	PSUN_70452-RA	4.18	SD	14	Psun_70452-Ra
CM043852.1	7490110	7490110	PSUN_70455-RA	10.46	SD	14	Psun_70455-Ra
CM043852.1	7588327	7588327	PSUN_70457-RA	6.17	SD	14	Psun_70457-Ra
CM043852.1	7599101	7599101	PSUN_70458-RA	2.1	SD	38	Psun_70458-Ra
CM043852.1	7642615	7642615	PSUN_70459-RA	3.1	SD	32	Psun_70459-Ra
CM043852.1	7722421	7722421	PSUN_70463-RA	7.66	SD	20	Psun_70463-Ra
CM043852.1	7758035	7758035	PSUN_70464-RA	7.57	SD	14	Psun_70464-Ra
CM043852.1	7766033	7766033	PSUN_70465-RA	1.49	SD	14	Psun_70465-Ra
CM043852.1	7862065	7862073	PSUN_70468-RA	13.44	SD	14	Psun_70468-Ra
CM043852.1	7863667	7863667	PSUN_70469-RA	8.09	SD	14	Psun_70469-Ra
CM043852.1	7865604	7865604	PSUN_70470-RA	2.69	SD	36	Psun_70470-Ra
CM043852.1	7867558	7867558	PSUN_70471-RA	5.7	SD	20	Psun_70471-Ra
CM043852.1	7876263	7876263	PSUN_70472-RA	6.59	SD	20	Psun_70472-Ra
CM043852.1	7908272	7908272	PSUN_70474-RA	0.33	SD	38	Psun_70474-Ra
CM043852.1	7922308	7922308	PSUN_70475-RA	3.74	SD	8	Psun_70475-Ra
CM043852.1	7964032	7964032	PSUN_70478-RA	2.31	SD	20	Psun_70478-Ra
CM043852.1	8126938	8126938	PSUN_70484-RA	1.96	SD	38	Psun_70484-Ra
CM043852.1	8163010	8163010	CTNNA3	5.53	SD	8	Ctnna3
CM043852.1	8206785	8206785	PSUN_70488-RA	7.22	SD	36	Psun_70488-Ra
CM043852.1	8209326	8209326	PSUN_70489-RA	2.53	SD	36	Psun_70489-Ra
CM043852.1	8232355	8232355	PSUN_70492-RA	9.5	SD	38	Psun_70492-Ra
CM043852.1	8236823	8236823	PSUN_70493-RA	2.38	SD	38	Psun_70493-Ra
CM043852.1	8239454	8239454	PSUN_70495-RA	4.74	SD	38	Psun_70495-Ra
CM043852.1	8240799	8240799	PSUN_70496-RA	4.2	SD	38	Psun_70496-Ra
CM043852.1	8265527	8265527	PSUN_70500-RA	6.25	SD	36	Psun_70500-Ra
CM043852.1	8323695	8323695	PSUN_70501-RA	1.43	SD	32	Psun_70501-Ra
CM043852.1	8389023	8389023	PSUN_70505-RA	1.84	SD	8	Psun_70505-Ra
CM043852.1	8516919	8516919	PSUN_70509-RA	5.88	SD	20	Psun_70509-Ra
CM043852.1	8527259	8527259	PSUN_70510-RA	0.07	SD	38	Psun_70510-Ra
CM043852.1	8540537	8540537	PSUN_70513-RA	6.49	SD	20	Psun_70513-Ra
CM043852.1	8542244	8542253	PSUN_70515-RA	5.69	SD	20	Psun_70515-Ra
CM043852.1	8543630	8543641	PSUN_70516-RA	4.9	SD	20	Psun_70516-Ra
CM043852.1	8563163	8563163	PSUN_70517-RA	3.39	SD	38	Psun_70517-Ra
CM043852.1	8573556	8573556	PSUN_70518-RA	13.26	SD	8	Psun_70518-Ra
CM043852.1	8633267	8633267	PSUN_70520-RA	7.35	SD	36	Psun_70520-Ra
CM043852.1	8638702	8638702	PSUN_70521-RA	1.9	SD	20	Psun_70521-Ra
CM043852.1	8684007	8684007	PSUN_70523-RA	11.9	SD	38	Psun_70523-Ra
CM043852.1	8797117	8797117	PSUN_70525-RA	2.72	SD	8	Psun_70525-Ra
CM043852.1	8811521	8811521	PSUN_70526-RA	10.81	SD	38	Psun_70526-Ra
CM043852.1	8828811	8828811	PSUN_70527-RA	1.21	SD	32	Psun_70527-Ra
CM043852.1	8857162	8857162	PSUN_70530-RA	4.49	SD	32	Psun_70530-Ra
CM043852.1	8861612	8861612	PSUN_70531-RA	12.03	SD	32	Psun_70531-Ra
CM043852.1	8904319	8904319	PSUN_70538-RA	10.39	SD	20	Psun_70538-Ra
CM043852.1	9161664	9161664	PSUN_70542-RA	4.56	SD	20	Psun_70542-Ra
CM043852.1	9183848	9183848	PSUN_70545-RA	5.58	SD	38	Psun_70545-Ra
CM043852.1	9196551	9196551	PSUN_70546-RA	0.1	SD	14	Psun_70546-Ra
CM043852.1	9212185	9212185	PSUN_70549-RA	3.46	SD	20	Psun_70549-Ra
CM043852.1	9270955	9270955	PSUN_70551-RA	6.88	SD	36	Psun_70551-Ra
CM043852.1	9322067	9322067	PSUN_70553-RA	9.01	SD	8	Psun_70553-Ra
CM043852.1	9325764	9325764	PSUN_70554-RA	4.86	SD	14	Psun_70554-Ra
CM043852.1	9351685	9351685	PSUN_70555-RA	5.53	SD	20	Psun_70555-Ra
CM043852.1	9387524	9387524	PSUN_70556-RA	3.66	SD	32	Psun_70556-Ra
CM043852.1	9434778	9434778	PSUN_70558-RA	3.99	SD	36	Psun_70558-Ra
CM043852.1	9445791	9445791	PSUN_70559-RA	4.31	SD	14	Psun_70559-Ra
CM043852.1	9450360	9450360	PSUN_70560-RA	3.36	SD	8	Psun_70560-Ra
CM043852.1	9476072	9476072	PSUN_70562-RA	3.32	SD	38	Psun_70562-Ra
CM043852.1	9502786	9502786	PSUN_70564-RA	3.83	SD	8	Psun_70564-Ra
CM043852.1	9547356	9547356	PSUN_70566-RA	1.7	SD	32	Psun_70566-Ra
CM043852.1	9584786	9584786	PSUN_70567-RA	2.12	SD	20	Psun_70567-Ra
CM043852.1	9574676	9574676	PSUN_70569-RA	4.68	SD	14	Psun_70569-Ra
CM043852.1	9612960	9612960	PSUN_70571-RA	0.54	SD	38	Psun_70571-Ra
CM043852.1	9657649	9657649	PSUN_70573-RA	2.21	SD	38	Psun_70573-Ra
CM043852.1	9659754	9659757	PSUN_70574-RA	0.76	SD	38	Psun_70574-Ra
CM043852.1	9689397	9689397	PSUN_70575-RA	5.58	SD	38	Psun_70575-Ra
CM043852.1	9682524	9682524	PSUN_70576-RA	0.49	SD	38	Psun_70576-Ra
CM043852.1	9704780	9704780	PSUN_70577-RA	15.74	SD	32	Psun_70577-Ra
CM043852.1	9727053	9727053	PSUN_70578-RA	2.73	SD	38	Psun_70578-Ra
CM043852.1	9741247	9741247	PSUN_70579-RA	13.96	SD	14	Psun_70579-Ra
CM043852.1	9765492	9765501	PSUN_70580-RA	10.69	SD	14	Psun_70580-Ra
CM043852.1	9795029	9795029	PSUN_70582-RA	7.41	SD	20	Psun_70582-Ra
CM043852.1	9826483	9826488	Atoh7	0.38	SD	8	Atoh7
CM043852.1	9826483	9826488	PSUN_70583-RA	0.38	SD	8	Psun_70583-Ra
CM043852.1	9856670	9856670	PSUN_70586-RA	3.3	SD	38	Psun_70586-Ra
CM043852.1	9872603	9872603	PSUN_70589-RA	14.58	SD	32	Psun_70589-Ra
CM043852.1	9923678	9923678	PSUN_70591-RA	1.03	SD	20	Psun_70591-Ra
CM043852.1	9920954	9920954	Rufy2	1.59	SD	20	Rufy2
CM043852.1	9930271	9930271	PSUN_70592-RA	0.83	SD	8	Psun_70592-Ra
CM043852.1	9930271	9930271	PSUN_70593-RA	0.83	SD	8	Psun_70593-Ra
CM043852.1	9960167	9960167	PSUN_70594-RA	2.57	SD	8	Psun_70594-Ra
CM043852.1	9944029	9944029	Dna2	1.61	SD	14	Dna2
CM043852.1	9979627	9979627	PSUN_70596-RA	0.13	SD	38	Psun_70596-Ra
CM043852.1	9981292	9981292	PSUN_70597-RA	4.36	SD	38	Psun_70597-Ra
CM043852.1	9988904	9988904	PSUN_70598-RA	1.35	SD	38	Psun_70598-Ra
CM043852.1	9985420	9985424	Atp5mc1	9.15	SD	38	Atp5mc1
CM043852.1	9988309	9988318	PPIA	12.31	SD	14	Ppia
CM043852.1	10058757	10058757	PSUN_70601-RA	6.56	SD	20	Psun_70601-Ra
CM043852.1	10070569	10070569	PSUN_70603-RA	3.99	SD	20	Psun_70603-Ra
CM043852.1	10127795	10127795	PSUN_70606-RA	1.25	SD	32	Psun_70606-Ra
CM043852.1	10144714	10144714	PSUN_70607-RA	3.47	SD	38	Psun_70607-Ra
CM043852.1	10166447	10166447	PSUN_70610-RA	3.88	SD	14	Psun_70610-Ra
CM043852.1	10183239	10183239	PSUN_70612-RA	7.39	SD	8	Psun_70612-Ra
CM043852.1	10314710	10314720	PSUN_70620-RA	16.1	SD	20	Psun_70620-Ra
CM043852.1	10319117	10319117	PSUN_70621-RA	1.98	SD	36	Psun_70621-Ra
CM043852.1	10380949	10380949	PSUN_70624-RA	0.94	SD	8	Psun_70624-Ra
CM043852.1	10419465	10419465	PSUN_70628-RA	0.04	SD	20	Psun_70628-Ra
CM043852.1	10422390	10422390	PSUN_70629-RA	0.41	SD	20	Psun_70629-Ra
CM043852.1	10539342	10539346	PSUN_70632-RA	26.24	SD	20	Psun_70632-Ra
CM043852.1	10543119	10543119	TACR2	6.31	SD	20	Tacr2
CM043852.1	10568659	10568659	PSUN_70634-RA	0.01	SD	36	Psun_70634-Ra
CM043852.1	10584188	10584188	PSUN_70635-RA	5.51	SD	8	Psun_70635-Ra
CM043852.1	10587618	10587618	PSUN_70637-RA	5.39	SD	38	Psun_70637-Ra
CM043852.1	10608332	10608332	PSUN_70638-RA	5.29	SD	14	Psun_70638-Ra
CM043852.1	10633523	10633532	PSUN_70639-RA	19.7	SD	8	Psun_70639-Ra
CM043852.1	10638396	10638396	Neurog3	0.38	SD	20	Neurog3
CM043852.1	10662616	10662616	PSUN_70641-RA	6.83	SD	36	Psun_70641-Ra
CM043852.1	10700483	10700483	PSUN_70643-RA	5.54	SD	14	Psun_70643-Ra
CM043852.1	10918472	10918472	PSUN_70649-RA	4.32	SD	38	Psun_70649-Ra
CM043852.1	10958628	10958634	PSUN_70652-RA	5.1	SD	32	Psun_70652-Ra
CM043852.1	10991424	10991424	PSUN_70654-RA	3.49	SD	38	Psun_70654-Ra
CM043852.1	10974861	10974887	AIFM2	30.08	SD	38	Aifm2
CM043852.1	10994666	10994675	Tysnd1	9.31	SD	38	Tysnd1
CM043852.1	11001542	11001542	PSUN_70655-RA	0.86	SD	8	Psun_70655-Ra
CM043852.1	10995592	10995592	PSUN_70656-RA	4.31	SD	38	Psun_70656-Ra
CM043852.1	11014328	11014328	PSUN_70657-RA	7.91	SD	8	Psun_70657-Ra
CM043852.1	11021692	11021692	PSUN_70659-RA	1.44	SD	8	Psun_70659-Ra
CM043852.1	11047091	11047091	PSUN_70661-RA	0.41	SD	20	Psun_70661-Ra
CM043852.1	11023261	11023261	PSUN_70662-RA	2.21	SD	8	Psun_70662-Ra
CM043852.1	11068878	11068878	PSUN_70663-RA	9.43	SD	38	Psun_70663-Ra
CM043852.1	11071915	11071915	PSUN_70664-RA	0.38	SD	38	Psun_70664-Ra
CM043852.1	11071915	11071915	Npffr1	0.38	SD	38	Npffr1
CM043852.1	11120082	11120082	PSUN_70668-RA	0.5	SD	20	Psun_70668-Ra
CM043852.1	11256339	11256339	Nodal	1.85	SD	36	Nodal
CM043852.1	11261848	11261848	PSUN_70680-RA	13.9	SD	20	Psun_70680-Ra
CM043852.1	11335953	11335955	PSUN_70684-RA	0.42	SD	20	Psun_70684-Ra
CM043852.1	11354162	11354162	Prf1	0.92	SD	36	Prf1
CM043852.1	11356335	11356343	PSUN_70686-RA	2.65	SD	14	Psun_70686-Ra
CM043852.1	11458841	11458841	PSUN_70690-RA	5.36	SD	14	Psun_70690-Ra
CM043852.1	11483552	11483552	PSUN_70693-RA	8.46	SD	36	Psun_70693-Ra
CM043852.1	11530519	11530519	PSUN_70695-RA	1.44	SD	20	Psun_70695-Ra
CM043852.1	11536808	11536808	PSUN_70696-RA	8.42	SD	36	Psun_70696-Ra
CM043852.1	11729107	11729107	PSUN_70701-RA	2.13	SD	32	Psun_70701-Ra
CM043852.1	12111272	12111275	C10orf105	1.28	SD	32	C10orf105
CM043852.1	12118800	12118800	PSUN_70707-RA	2.53	SD	32	Psun_70707-Ra
CM043852.1	12141967	12141967	PSUN_70710-RA	6.47	SD	38	Psun_70710-Ra
CM043852.1	12153036	12153036	Vsir	2.79	SD	38	Vsir
CM043852.1	12186251	12186251	PSUN_70713-RA	7.6	SD	38	Psun_70713-Ra
CM043852.1	12192753	12192753	PSUN_70715-RA	3.62	SD	8	Psun_70715-Ra
CM043852.1	12216661	12216663	PSUN_70718-RA	9.02	SD	36	Psun_70718-Ra
CM043852.1	12269812	12269812	PSUN_70720-RA	2.94	SD	32	Psun_70720-Ra
CM043852.1	12337891	12337891	PSUN_70723-RA	1.75	SD	20	Psun_70723-Ra
CM043852.1	12337891	12337891	PSUN_70724-RA	1.75	SD	20	Psun_70724-Ra
CM043852.1	12449808	12449808	PSUN_70730-RA	2.88	SD	38	Psun_70730-Ra
CM043852.1	12537887	12537887	PSUN_70733-RA	1.08	SD	38	Psun_70733-Ra
CM043852.1	12537887	12537887	DNAJB12	1.08	SD	38	Dnajb12
CM043852.1	12565194	12565194	PSUN_70736-RA	3.23	SD	38	Psun_70736-Ra
CM043852.1	12611252	12611252	PSUN_70739-RA	11.63	SD	20	Psun_70739-Ra
CM043852.1	12615924	12615924	PSUN_70740-RA	2.19	SD	20	Psun_70740-Ra
CM043852.1	12687960	12687960	PSUN_70742-RA	0.1	SD	14	Psun_70742-Ra
CM043852.1	12716312	12716312	PSUN_70744-RA	2.28	SD	20	Psun_70744-Ra
CM043852.1	12716780	12716780	PSUN_70745-RA	4.39	SD	8	Psun_70745-Ra
CM043852.1	12746283	12746283	PSUN_70747-RA	4.98	SD	20	Psun_70747-Ra
CM043852.1	12867823	12867823	PSUN_70748-RA	43.63	SD	20	Psun_70748-Ra
CM043852.1	12902605	12902605	PSUN_70750-RA	2.31	SD	32	Psun_70750-Ra
CM043852.1	12910095	12910095	PSUN_70751-RA	5.65	SD	32	Psun_70751-Ra
CM043852.1	12922592	12922592	PSUN_70753-RA	8.55	SD	32	Psun_70753-Ra
CM043852.1	12937197	12937197	PSUN_70754-RA	2.15	SD	8	Psun_70754-Ra
CM043852.1	12959368	12959368	PSUN_70758-RA	0.28	SD	14	Psun_70758-Ra
CM043852.1	12961672	12961672	PSUN_70759-RA	4.1	SD	20	Psun_70759-Ra
CM043852.1	12998874	12998874	P4HA1	6.4	SD	8	P4ha1
CM043852.1	13114565	13114565	PSUN_70761-RA	5.08	SD	20	Psun_70761-Ra
CM043852.1	13117287	13117287	PSUN_70764-RA	0.6	SD	20	Psun_70764-Ra
CM043852.1	13117287	13117287	Sowahc	0.6	SD	20	Sowahc
CM043852.1	13174255	13174255	PSUN_70767-RA	13.95	SD	38	Psun_70767-Ra
CM043852.1	13199601	13199601	PSUN_70770-RA	7.73	SD	14	Psun_70770-Ra
CM043852.1	13210802	13210802	PSUN_70771-RA	1.4	SD	8	Psun_70771-Ra
CM043852.1	13214634	13214634	Sh3rf3	9.29	SD	8	Sh3rf3
CM043852.1	13311648	13311648	PSUN_70774-RA	14.48	SD	20	Psun_70774-Ra
CM043852.1	13477488	13477488	PSUN_70778-RA	4.46	SD	20	Psun_70778-Ra
CM043852.1	13481471	13481471	PSUN_70779-RA	1.1	SD	20	Psun_70779-Ra
CM043852.1	13506727	13506727	PSUN_70780-RA	6.73	SD	8	Psun_70780-Ra
CM043852.1	13566642	13566642	PSUN_70781-RA	2.89	SD	14	Psun_70781-Ra
CM043852.1	13584412	13584412	PSUN_70783-RA	7.46	SD	38	Psun_70783-Ra
CM043852.1	13597468	13597468	PSUN_70784-RA	10.16	SD	14	Psun_70784-Ra
CM043852.1	13606186	13606186	CCDC138	11.03	SD	32	Ccdc138
CM043852.1	13689379	13689379	PSUN_70787-RA	0.83	SD	38	Psun_70787-Ra
CM043852.1	13656781	13656781	Ranbp2	13.51	SD	20	Ranbp2
CM043852.1	13731496	13731496	PSUN_70789-RA	0.81	SD	8	Psun_70789-Ra
CM043852.1	13778240	13778240	PSUN_70791-RA	1.83	SD	8	Psun_70791-Ra
CM043852.1	13846598	13846598	PSUN_70794-RA	0.73	SD	20	Psun_70794-Ra
CM043852.1	13810173	13810173	PSUN_70795-RA	5.65	SD	20	Psun_70795-Ra
CM043852.1	13859911	13859911	PSUN_70798-RA	6.64	SD	32	Psun_70798-Ra
CM043853.1	34194	34194	Rps13	7.28	SD	32	Rps13
CM043853.1	74182	74182	Deaf1	3.85	SD	32	Deaf1
CM043853.1	84812	84812	PSUN_70799-RA	7.08	SD	8	Psun_70799-Ra
CM043853.1	89340	89340	Samd11	6.43	SD	8	Samd11
CM043853.1	107184	107184	Klhl17	6.39	SD	32	Klhl17
CM043853.1	135793	135793	Isg15	3.29	SD	8	Isg15
CM043853.1	138400	138400	AGRN	1.26	SD	8	Agrn
CM043853.1	277456	277456	Ttll10	2.13	SD	38	Ttll10
CM043853.1	320597	320597	B3galt6	2.98	SD	36	B3galt6
CM043853.1	362927	362927	PSUN_70800-RA	4.15	SD	8	Psun_70800-Ra
CM043853.1	390628	390628	Pusl1	3.86	SD	38	Pusl1
CM043853.1	402818	402818	PSUN_70801-RA	2.43	SD	14	Psun_70801-Ra
CM043853.1	486754	486754	Tmem88b	2.57	SD	38	Tmem88b
CM043853.1	605636	605645	Mib2	0.99	SD	32	Mib2
CM043853.1	617761	617761	CDK11B	2.09	SD	32	Cdk11b
CM043853.1	669468	669468	PSUN_70803-RA	2.77	SD	38	Psun_70803-Ra
CM043853.1	684037	684037	PSUN_70804-RA	6.02	SD	8	Psun_70804-Ra
CM043853.1	865110	865110	PSUN_70806-RA	4.43	SD	8	Psun_70806-Ra
CM043853.1	981827	981827	PRKCZ	6.68	SD	38	Prkcz
CM043853.1	1083895	1083895	Ski	2.01	SD	38	Ski
CM043853.1	1227590	1227590	Plch2	7.39	SD	32	Plch2
CM043853.1	1320685	1320685	Prxl2b	7.89	SD	38	Prxl2b
CM043853.1	1527997	1527997	Actrt2	1.95	SD	38	Actrt2
CM043853.1	1660108	1660108	Prdm16	2.81	SD	20	Prdm16
CM043853.1	1893121	1893121	Arhgef16	5.4	SD	20	Arhgef16
CM043853.1	1992166	1992166	PSUN_70808-RA	2.56	SD	38	Psun_70808-Ra
CM043853.1	2011017	2011017	Wrap73	0.32	SD	20	Wrap73
CM043853.1	2015841	2015841	PSUN_70809-RA	0.2	SD	20	Psun_70809-Ra
CM043853.1	2083356	2083368	TP73	15.07	SD	32	Tp73
CM043853.1	2109007	2109016	Ccdc27	16.01	SD	32	Ccdc27
CM043853.1	2178369	2178369	Dffb	1.37	SD	38	Dffb
CM043853.1	2705172	2705172	Ajap1	1.49	SD	38	Ajap1
CM043853.1	2715751	2715751	IVL	0.2	SD	14	Ivl
CM043853.1	3004255	3004255	PSUN_70814-RA	1.3	SD	38	Psun_70814-Ra
CM043853.1	3362267	3362267	PSUN_70815-RA	3.57	SD	32	Psun_70815-Ra
CM043853.1	3412434	3412434	Foxh1	3.02	SD	14	Foxh1
CM043853.1	3512332	3512332	Nphp4	1.78	SD	38	Nphp4
CM043853.1	3723189	3723189	RNF207	0.37	SD	8	Rnf207
CM043853.1	3755849	3755849	Hes3	14.26	SD	32	Hes3
CM043853.1	3865913	3865913	PSUN_70817-RA	0.57	SD	14	Psun_70817-Ra
CM043853.1	3869678	3869678	Espn	3.66	SD	14	Espn
CM043853.1	3892956	3892963	Espnl	11.34	SD	8	Espnl
CM043853.1	3970702	3970702	Tas1r1	5.15	SD	14	Tas1r1
CM043853.1	3981158	3981158	Zbtb48	3.44	SD	38	Zbtb48
CM043853.1	4024361	4024361	Thap3	9.97	SD	8	Thap3
CM043853.1	4081685	4081701	PSUN_70820-RA	18.12	SD	14	Psun_70820-Ra
CM043853.1	4375693	4375693	PSUN_70822-RA	5.98	SD	38	Psun_70822-Ra
CM043853.1	4824057	4824057	CAMTA1	0.33	SD	36	Camta1
CM043853.1	4940966	4940966	PER3	0.11	SD	8	Per3
CM043853.1	5181616	5181624	PSUN_70827-RA	3.48	SD	36	Psun_70827-Ra
CM043853.1	5233883	5233883	PSUN_70829-RA	13.07	SD	32	Psun_70829-Ra
CM043853.1	5249364	5249364	PSUN_70830-RA	7.3	SD	36	Psun_70830-Ra
CM043853.1	5293134	5293134	Slc45a1	2.69	SD	14	Slc45a1
CM043853.1	5337415	5337430	PSUN_70833-RA	14.81	SD	14	Psun_70833-Ra
CM043853.1	5432922	5432922	PSUN_70834-RA	1.91	SD	20	Psun_70834-Ra
CM043853.1	5627827	5627830	PSUN_70836-RA	1.68	SD	32	Psun_70836-Ra
CM043853.1	5680058	5680058	PSUN_70838-RA	1.63	SD	32	Psun_70838-Ra
CM043853.1	5711821	5711821	PSUN_70839-RA	0.19	SD	32	Psun_70839-Ra
CM043853.1	5714918	5714918	PSUN_70840-RA	4.63	SD	38	Psun_70840-Ra
CM043853.1	5773768	5773768	PSUN_70843-RA	3.9	SD	38	Psun_70843-Ra
CM043853.1	5784261	5784261	PSUN_70844-RA	1.48	SD	32	Psun_70844-Ra
CM043853.1	5890622	5890624	H6pd	6.95	SD	36	H6pd
CM043853.1	5975505	5975505	Spsb1	0.84	SD	36	Spsb1
CM043853.1	5984787	5984787	PSUN_70847-RA	4.13	SD	36	Psun_70847-Ra
CM043853.1	6034339	6034339	PSUN_70848-RA	4.25	SD	20	Psun_70848-Ra
CM043853.1	6057704	6057704	PSUN_70849-RA	2.64	SD	8	Psun_70849-Ra
CM043853.1	6127383	6127383	Slc25a33	9.04	SD	32	Slc25a33
CM043853.1	6134841	6134841	Tmem201	4.54	SD	20	Tmem201
CM043853.1	6190132	6190132	Pik3cd	0.81	SD	20	Pik3cd
CM043853.1	6191807	6191807	PSUN_70851-RA	7.05	SD	20	Psun_70851-Ra
CM043853.1	6234393	6234395	PSUN_70852-RA	10.27	SD	20	Psun_70852-Ra
CM043853.1	6324379	6324379	PSUN_70853-RA	0.59	SD	36	Psun_70853-Ra
CM043853.1	6361982	6361982	PSUN_70855-RA	12.48	SD	32	Psun_70855-Ra
CM043853.1	6412773	6412773	PSUN_70858-RA	0.15	SD	8	Psun_70858-Ra
CM043853.1	6463431	6463431	UBE4B	2.27	SD	8	Ube4b
CM043853.1	6465585	6465593	PSUN_70860-RA	17.3	SD	38	Psun_70860-Ra
CM043853.1	6504663	6504663	PERM1	2.07	SD	14	Perm1
CM043853.1	6595138	6595138	Kif1b	3.7	SD	38	Kif1b
CM043853.1	6610254	6610254	Kif1c	4.02	SD	8	Kif1c
CM043853.1	6677012	6677012	PSUN_70863-RA	5.38	SD	14	Psun_70863-Ra
CM043853.1	6739680	6739680	PSUN_70865-RA	2.49	SD	36	Psun_70865-Ra
CM043853.1	6758848	6758848	PSUN_70866-RA	5.15	SD	38	Psun_70866-Ra
CM043853.1	6851755	6851755	PSUN_70868-RA	8.69	SD	36	Psun_70868-Ra
CM043853.1	6882126	6882126	PEX14	8.4	SD	8	Pex14
CM043853.1	6970452	6970452	PSUN_70869-RA	0.05	SD	8	Psun_70869-Ra
CM043853.1	7091397	7091397	PSUN_70870-RA	5.45	SD	8	Psun_70870-Ra
CM043853.1	7135964	7135968	PSUN_70871-RA	1	SD	20	Psun_70871-Ra
CM043853.1	7190805	7190805	Tardbp	5.53	SD	8	Tardbp
CM043853.1	7246383	7246383	PSUN_70872-RA	3.07	SD	8	Psun_70872-Ra
CM043853.1	7408464	7408464	PSUN_70875-RA	5.5	SD	20	Psun_70875-Ra
CM043853.1	7413579	7413579	PSUN_70876-RA	4.38	SD	38	Psun_70876-Ra
CM043853.1	7493951	7493954	PSUN_70877-RA	20.51	SD	8	Psun_70877-Ra
CM043853.1	7520563	7520563	Disp3	2.78	SD	38	Disp3
CM043853.1	7576377	7576377	PSUN_70879-RA	1.3	SD	14	Psun_70879-Ra
CM043853.1	7630164	7630164	Fbxo44	0.01	SD	8	Fbxo44
CM043853.1	7638400	7638400	FBXO6	0.75	SD	32	Fbxo6
CM043853.1	7668806	7668806	Draxin	9.12	SD	20	Draxin
CM043853.1	7780065	7780065	PSUN_70882-RA	7.36	SD	38	Psun_70882-Ra
CM043853.1	7839342	7839342	PLOD1	2.93	SD	20	Plod1
CM043853.1	7872085	7872085	Mfn2	1.71	SD	20	Mfn2
CM043853.1	7887382	7887382	Miip	2.06	SD	20	Miip
CM043853.1	7889170	7889174	PSUN_70883-RA	5.6	SD	32	Psun_70883-Ra
CM043853.1	7893481	7893488	PSUN_70884-RA	8.04	SD	20	Psun_70884-Ra
CM043853.1	7950573	7950573	PSUN_70885-RA	2.2	SD	8	Psun_70885-Ra
CM043853.1	7969833	7969833	PSUN_70886-RA	4.7	SD	20	Psun_70886-Ra
CM043853.1	7994787	7994787	TNFRSF1B	0.04	SD	36	Tnfrsf1b
CM043853.1	8030097	8030097	PSUN_70887-RA	6.42	SD	20	Psun_70887-Ra
CM043853.1	8047010	8047010	VPS13D	7.42	SD	38	Vps13d
CM043853.1	8366113	8366113	ERVK-11	10.67	SD	32	Ervk-11
CM043853.1	8441507	8441507	Aadacl4fm1	2.05	SD	8	Aadacl4fm1
CM043853.1	8455634	8455634	AADACL4	4.82	SD	38	Aadacl4
CM043853.1	8601413	8601413	Aadacl3	5.56	SD	32	Aadacl3
CM043853.1	8648184	8648184	PSUN_70890-RA	11.24	SD	38	Psun_70890-Ra
CM043853.1	8708798	8708798	PRAMEF8	4.49	SD	38	Pramef8
CM043853.1	8722149	8722149	ERVK-10	0.03	SD	20	Ervk-10
CM043853.1	8765252	8765252	ERVK-5	12.85	SD	8	Ervk-5
CM043853.1	8766838	8766838	ERVK-25	4.26	SD	32	Ervk-25
CM043853.1	8841848	8841848	Pcbp2	6.01	SD	20	Pcbp2
CM043853.1	8909319	8909319	PSUN_70892-RA	7.48	SD	32	Psun_70892-Ra
CM043853.1	9012553	9012553	Pdpn	2.87	SD	8	Pdpn
CM043853.1	9153148	9153148	Prdm2	2.63	SD	8	Prdm2
CM043853.1	9443439	9443439	PSUN_70894-RA	2.33	SD	32	Psun_70894-Ra
CM043853.1	9570312	9570312	PSUN_70895-RA	10.32	SD	20	Psun_70895-Ra
CM043853.1	9776468	9776468	Kazn	1.84	SD	14	Kazn
CM043853.1	9930396	9930396	PSUN_70899-RA	2.48	SD	20	Psun_70899-Ra
CM043853.1	9955459	9955465	PSUN_70900-RA	18.78	SD	38	Psun_70900-Ra
CM043853.1	9978059	9978059	PSUN_70901-RA	11.08	SD	20	Psun_70901-Ra
CM043853.1	10148348	10148348	PSUN_70905-RA	6.57	SD	32	Psun_70905-Ra
CM043853.1	10170531	10170531	PSUN_70906-RA	2.39	SD	38	Psun_70906-Ra
CM043853.1	10177996	10178000	Tmem51	13.03	SD	38	Tmem51
CM043853.1	10184558	10184558	PSUN_70907-RA	4.32	SD	20	Psun_70907-Ra
CM043853.1	10190180	10190180	PSUN_70908-RA	12.01	SD	20	Psun_70908-Ra
CM043853.1	10259276	10259279	Fhad1	7.44	SD	38	Fhad1
CM043853.1	10282754	10282768	PSUN_70910-RA	16.71	SD	38	Psun_70910-Ra
CM043853.1	10322600	10322600	Efhd2	0.47	SD	38	Efhd2
CM043853.1	10337957	10337983	Ctrc	39.54	SD	20	Ctrc
CM043853.1	10349304	10349304	PSUN_70913-RA	2.99	SD	20	Psun_70913-Ra
CM043853.1	10362470	10362470	Cela2a	4.51	SD	38	Cela2a
CM043853.1	10407389	10407394	Dnajc16	4.57	SD	20	Dnajc16
CM043853.1	10446338	10446338	Ddi2	1.37	SD	20	Ddi2
CM043853.1	10509821	10509825	PSUN_70916-RA	8.17	SD	20	Psun_70916-Ra
CM043853.1	10513153	10513161	PSUN_70917-RA	7.63	SD	38	Psun_70917-Ra
CM043853.1	10518646	10518646	Plekhm2	6.47	SD	38	Plekhm2
CM043853.1	10536908	10536926	Slc25a34	23.39	SD	20	Slc25a34
CM043853.1	10552663	10552663	Fblim1	3.54	SD	32	Fblim1
CM043853.1	10565270	10565282	PSUN_70918-RA	14.06	SD	8	Psun_70918-Ra
CM043853.1	10582823	10582823	PSUN_70919-RA	11.43	SD	8	Psun_70919-Ra
CM043853.1	10620645	10620645	SPEN	4.86	SD	32	Spen
CM043853.1	10688519	10688519	PSUN_70921-RA	0.91	SD	38	Psun_70921-Ra
CM043853.1	10792603	10792603	PSUN_70926-RA	6.38	SD	38	Psun_70926-Ra
CM043853.1	10850536	10850536	PSUN_70927-RA	7.83	SD	20	Psun_70927-Ra
CM043853.1	10979456	10979456	PSUN_70928-RA	6.06	SD	8	Psun_70928-Ra
CM043853.1	11000952	11000952	PSUN_70929-RA	6.68	SD	32	Psun_70929-Ra
CM043853.1	11028354	11028354	Necap2	2.53	SD	20	Necap2
CM043853.1	11060659	11060667	Crocc	7.41	SD	32	Crocc
CM043853.1	11062488	11062488	PSUN_70931-RA	1.23	SD	32	Psun_70931-Ra
CM043853.1	11268134	11268134	Padi1	2.63	SD	20	Padi1
CM043853.1	11318007	11318007	PSUN_70936-RA	5.49	SD	14	Psun_70936-Ra
CM043853.1	11318007	11318007	PSUN_70937-RA	5.49	SD	14	Psun_70937-Ra
CM043853.1	11318760	11318760	Padi4	2.1	SD	14	Padi4
CM043853.1	11376387	11376387	PSUN_70938-RA	1.88	SD	20	Psun_70938-Ra
CM043853.1	11499295	11499295	ARHGEF10L	10.4	SD	14	Arhgef10l
CM043853.1	11559799	11559799	PSUN_70940-RA	5.13	SD	8	Psun_70940-Ra
CM043853.1	11579426	11579426	PSUN_70941-RA	4.44	SD	32	Psun_70941-Ra
CM043853.1	11893881	11893881	PSUN_70943-RA	5.17	SD	36	Psun_70943-Ra
CM043853.1	11896090	11896090	PSUN_70944-RA	4.6	SD	36	Psun_70944-Ra
CM043853.1	11975728	11975728	Igsf21	0.77	SD	38	Igsf21
CM043853.1	11997195	11997199	PSUN_70946-RA	16.86	SD	20	Psun_70946-Ra
CM043853.1	12036859	12036859	PSUN_70947-RA	0.24	SD	14	Psun_70947-Ra
CM043853.1	12062329	12062338	PSUN_70948-RA	7.41	SD	20	Psun_70948-Ra
CM043853.1	12067837	12067837	Klhdc7a	0.74	SD	8	Klhdc7a
CM043853.1	12231852	12231852	PSUN_70950-RA	2.31	SD	20	Psun_70950-Ra
CM043853.1	12251480	12251480	Pax7	5.64	SD	14	Pax7
CM043853.1	12289197	12289197	PSUN_70952-RA	3.09	SD	20	Psun_70952-Ra
CM043853.1	12293697	12293697	PSUN_70953-RA	8.68	SD	8	Psun_70953-Ra
CM043853.1	12339389	12339389	Aldh4a1	0.32	SD	32	Aldh4a1
CM043853.1	12356742	12356742	Iffo2	0.9	SD	20	Iffo2
CM043853.1	12448053	12448053	PSUN_70957-RA	2.83	SD	36	Psun_70957-Ra
CM043853.1	12534664	12534664	PSUN_70958-RA	7.38	SD	32	Psun_70958-Ra
CM043853.1	12620952	12620952	AKR7L	4.36	SD	8	Akr7l
CM043853.1	12634730	12634730	MRTO4	5.72	SD	38	Mrto4
CM043853.1	12639818	12639818	Akr7a2	0.46	SD	20	Akr7a2
CM043853.1	12670574	12670574	Slc66a1	5.38	SD	38	Slc66a1
CM043853.1	12689850	12689850	PSUN_70959-RA	1.05	SD	32	Psun_70959-Ra
CM043853.1	12752209	12752209	PSUN_70960-RA	4.57	SD	14	Psun_70960-Ra
CM043853.1	12752621	12752621	PSUN_70961-RA	3.35	SD	14	Psun_70961-Ra
CM043853.1	12759306	12759306	PSUN_70962-RA	7.23	SD	38	Psun_70962-Ra
CM043853.1	12768616	12768625	PSUN_70963-RA	3.77	SD	38	Psun_70963-Ra
CM043853.1	12857514	12857517	PSUN_70966-RA	0.96	SD	38	Psun_70966-Ra
CM043853.1	12895756	12895759	Htr6	3.17	SD	36	Htr6
CM043853.1	13046482	13046482	Otud3	11.37	SD	14	Otud3
CM043853.1	13234144	13234148	Ubxn10	5.77	SD	8	Ubxn10
CM043853.1	13268140	13268140	Rpl37a	11.93	SD	20	Rpl37a
CM043853.1	13352387	13352397	Vwa5b1	2	SD	36	Vwa5b1
CM043853.1	13449137	13449137	PSUN_70968-RA	1.11	SD	38	Psun_70968-Ra
CM043853.1	13516531	13516531	PSUN_70970-RA	6.28	SD	20	Psun_70970-Ra
CM043853.1	13528685	13528697	FAM43B	5.61	SD	20	Fam43b
CM043853.1	13588936	13588936	Pink1	10.73	SD	8	Pink1
CM043853.1	13750736	13750736	PSUN_70977-RA	2.84	SD	36	Psun_70977-Ra
CM043853.1	13819375	13819375	PSUN_70978-RA	3.72	SD	38	Psun_70978-Ra
CM043853.1	13998977	13998977	PSUN_70979-RA	0.4	SD	14	Psun_70979-Ra
CM043853.1	14043129	14043129	PSUN_70983-RA	4.41	SD	32	Psun_70983-Ra
CM043853.1	14065950	14065950	PSUN_70985-RA	6.81	SD	20	Psun_70985-Ra
CM043853.1	14110300	14110306	Alpl	4.03	SD	20	Alpl
CM043853.1	14290539	14290539	LDLRAD2	10.74	SD	14	Ldlrad2
CM043853.1	14469536	14469536	PSUN_70990-RA	4.07	SD	20	Psun_70990-Ra
CM043853.1	14497510	14497510	Cdc42	2.48	SD	20	Cdc42
CM043853.1	14802088	14802088	ZBTB40	10.91	SD	38	Zbtb40
CM043853.1	14873784	14873784	Epha8	5.19	SD	20	Epha8
CM043853.1	14902273	14902273	PSUN_70993-RA	1.15	SD	32	Psun_70993-Ra
CM043853.1	14920619	14920619	PSUN_70994-RA	6.77	SD	8	Psun_70994-Ra
CM043853.1	14922831	14922831	C1qa	4.02	SD	8	C1qa
CM043853.1	14927288	14927292	C1qc	1.1	SD	8	C1qc
CM043853.1	14936264	14936264	C1qb	13.44	SD	8	C1qb
CM043853.1	15045193	15045193	Ephb2	4.11	SD	14	Ephb2
CM043853.1	15145808	15145808	PSUN_70998-RA	1.99	SD	38	Psun_70998-Ra
CM043853.1	15197142	15197142	KDM1A	6.72	SD	20	Kdm1a
CM043853.1	15321181	15321181	PSUN_71002-RA	2.45	SD	14	Psun_71002-Ra
CM043853.1	15343536	15343536	MPC1	4.66	SD	8	Mpc1
CM043853.1	15374619	15374619	PSUN_71005-RA	2.8	SD	20	Psun_71005-Ra
CM043853.1	15415165	15415165	PSUN_71006-RA	3.83	SD	36	Psun_71006-Ra
CM043853.1	15442704	15442704	PSUN_71007-RA	8.55	SD	38	Psun_71007-Ra
CM043853.1	15497610	15497610	PSUN_71008-RA	5.1	SD	8	Psun_71008-Ra
CM043853.1	15531332	15531332	PSUN_71009-RA	2.11	SD	36	Psun_71009-Ra
CM043853.1	15660339	15660343	PSUN_71011-RA	0.74	SD	20	Psun_71011-Ra
CM043853.1	15715941	15715941	Rpl11	5.74	SD	38	Rpl11
CM043853.1	15759723	15759723	Eloa	5.19	SD	14	Eloa
CM043853.1	15879079	15879079	PNRC2	4.13	SD	8	Pnrc2
CM043853.1	16049407	16049415	PSUN_71020-RA	9.73	SD	32	Psun_71020-Ra
CM043853.1	16066841	16066841	PSUN_71021-RA	3	SD	8	Psun_71021-Ra
CM043853.1	16142121	16142128	Grhl3	17.05	SD	36	Grhl3
CM043853.1	16220127	16220127	PSUN_71022-RA	0.46	SD	32	Psun_71022-Ra
CM043853.1	16231589	16231589	Nipal3	1.98	SD	20	Nipal3
CM043853.1	16310810	16310810	Ncmap	13.68	SD	32	Ncmap
CM043853.1	16312245	16312245	PSUN_71023-RA	8.98	SD	38	Psun_71023-Ra
CM043853.1	16329514	16329514	PSUN_71024-RA	8.64	SD	20	Psun_71024-Ra
CM043853.1	16347131	16347131	Srrm1	2.57	SD	14	Srrm1
CM043853.1	16655217	16655224	PSUN_71027-RA	10.12	SD	14	Psun_71027-Ra
CM043853.1	16681986	16681986	PSUN_71028-RA	8	SD	14	Psun_71028-Ra
CM043853.1	16771179	16771179	PSUN_71030-RA	0.86	SD	32	Psun_71030-Ra
CM043853.1	16785506	16785506	PSUN_71031-RA	0.78	SD	38	Psun_71031-Ra
CM043853.1	16826317	16826317	MACO1	0.3	SD	20	Maco1
CM043853.1	16839615	16839623	PSUN_71034-RA	21.52	SD	36	Psun_71034-Ra
CM043853.1	16872679	16872679	PSUN_71035-RA	6.23	SD	36	Psun_71035-Ra
CM043853.1	16889642	16889642	Ldlrap1	7.03	SD	8	Ldlrap1
CM043853.1	16905649	16905649	ldlrap1-b	7.34	SD	38	Ldlrap1-b
CM043853.1	17091483	17091483	SELENON	6.07	SD	8	Selenon
CM043853.1	17169929	17169929	PSUN_71036-RA	7.12	SD	38	Psun_71036-Ra
CM043853.1	17218268	17218268	Rps15	6.19	SD	20	Rps15
CM043853.1	17309155	17309155	PSUN_71038-RA	5.74	SD	38	Psun_71038-Ra
CM043853.1	17334900	17334903	Pdik1l	0.17	SD	20	Pdik1l
CM043853.1	17370197	17370197	Fam110d	12.67	SD	20	Fam110d
CM043853.1	17397187	17397187	PSUN_71039-RA	0.01	SD	38	Psun_71039-Ra
CM043853.1	17403700	17403700	PSUN_71040-RA	5.84	SD	8	Psun_71040-Ra
CM043853.1	17403924	17403924	CATSPER4	15.59	SD	8	Catsper4
CM043853.1	17446890	17446890	Cep85	3.97	SD	32	Cep85
CM043853.1	17676292	17676300	PSUN_71043-RA	1.76	SD	20	Psun_71043-Ra
CM043853.1	17692752	17692752	RPS6KA1	0.02	SD	20	Rps6ka1
CM043853.1	17875771	17875771	Pigv	4.06	SD	14	Pigv
CM043853.1	17912406	17912406	PSUN_71044-RA	1.96	SD	38	Psun_71044-Ra
CM043853.1	17927968	17927968	SFN	3.69	SD	36	Sfn
CM043853.1	18007299	18007299	PSUN_71046-RA	2.82	SD	14	Psun_71046-Ra
CM043853.1	18014195	18014195	PSUN_71047-RA	4.4	SD	8	Psun_71047-Ra
CM043853.1	18124236	18124236	PSUN_71049-RA	3.16	SD	8	Psun_71049-Ra
CM043853.1	18210787	18210787	WDTC1	4.42	SD	14	Wdtc1
CM043853.1	18254027	18254047	Sytl1	15.05	SD	32	Sytl1
CM043853.1	18288610	18288610	PSUN_71055-RA	5.27	SD	38	Psun_71055-Ra
CM043853.1	18294732	18294732	Gpr3	4.55	SD	14	Gpr3
CM043853.1	18427605	18427605	PSUN_71060-RA	7.86	SD	32	Psun_71060-Ra
CM043853.1	18452513	18452513	PSUN_71061-RA	9.67	SD	38	Psun_71061-Ra
CM043853.1	18633273	18633278	Ppp1r8	7.63	SD	20	Ppp1r8
CM043853.1	18639085	18639085	PSUN_71068-RA	0.05	SD	14	Psun_71068-Ra
CM043853.1	18669508	18669508	Themis2	0.15	SD	20	Themis2
CM043853.1	18709239	18709239	PSUN_71071-RA	5.89	SD	20	Psun_71071-Ra
CM043853.1	18713406	18713406	Smpdl3b	2.47	SD	20	Smpdl3b
CM043853.1	18723934	18723934	Xkr8	7.58	SD	20	Xkr8
CM043853.1	18745626	18745626	PSUN_71072-RA	2.62	SD	38	Psun_71072-Ra
CM043853.1	18882043	18882043	PSUN_71074-RA	8.46	SD	20	Psun_71074-Ra
CM043853.1	18885806	18885806	PSUN_71075-RA	4.61	SD	20	Psun_71075-Ra
CM043853.1	18893757	18893757	Atp5if1	1.98	SD	8	Atp5if1
CM043853.1	18965723	18965723	Med18	0.08	SD	20	Med18
CM043853.1	18995921	18995921	PSUN_71078-RA	0.15	SD	38	Psun_71078-Ra
CM043853.1	19021509	19021509	PSUN_71080-RA	3.6	SD	8	Psun_71080-Ra
CM043853.1	19028708	19028708	PHACTR4	2.35	SD	8	Phactr4
CM043853.1	19051571	19051571	PSUN_71082-RA	4.79	SD	32	Psun_71082-Ra
CM043853.1	19052783	19052783	PSUN_71083-RA	6.67	SD	8	Psun_71083-Ra
CM043853.1	19070828	19070828	RCC1	3.59	SD	32	Rcc1
CM043853.1	19084360	19084360	Trnau1ap	3.13	SD	20	Trnau1ap
CM043853.1	19107312	19107312	Rab42	3.93	SD	20	Rab42
CM043853.1	19163271	19163271	Gmeb1	4.48	SD	20	Gmeb1
CM043853.1	19168625	19168625	PSUN_71088-RA	8.22	SD	20	Psun_71088-Ra
CM043853.1	19196430	19196430	Ythdf2	3.12	SD	14	Ythdf2
CM043853.1	19236232	19236232	PSUN_71090-RA	5.1	SD	38	Psun_71090-Ra
CM043853.1	19244489	19244489	Oprd1	5.53	SD	8	Oprd1
CM043853.1	19357780	19357780	PSUN_71091-RA	5.18	SD	38	Psun_71091-Ra
CM043853.1	19395597	19395597	EPB41	1.21	SD	32	Epb41
CM043853.1	19546597	19546597	Ptpru	6.87	SD	20	Ptpru
CM043853.1	20442309	20442309	PSUN_71098-RA	4.14	SD	36	Psun_71098-Ra
CM043853.1	20449774	20449781	Rps29	21.61	SD	38	Rps29
CM043853.1	20612607	20612607	PSUN_71102-RA	1.08	SD	20	Psun_71102-Ra
CM043853.1	20641508	20641508	PSUN_71104-RA	9	SD	32	Psun_71104-Ra
CM043853.1	20679510	20679520	PSUN_71106-RA	2.28	SD	20	Psun_71106-Ra
CM043853.1	20813431	20813431	ZCCHC17	3.47	SD	20	Zcchc17
CM043853.1	20850649	20850649	PSUN_71107-RA	1.88	SD	14	Psun_71107-Ra
CM043853.1	20870107	20870107	PSUN_71108-RA	0.4	SD	38	Psun_71108-Ra
CM043853.1	20880698	20880698	PSUN_71109-RA	1.48	SD	38	Psun_71109-Ra
CM043853.1	20896511	20896511	PSUN_71110-RA	0.6	SD	32	Psun_71110-Ra
CM043853.1	20911907	20911916	PSUN_71111-RA	5.41	SD	14	Psun_71111-Ra
CM043853.1	20954435	20954435	Tinagl1	1.71	SD	32	Tinagl1
CM043853.1	20990433	20990433	HCRTR1	0.95	SD	38	Hcrtr1
CM043853.1	21106767	21106767	PSUN_71114-RA	0.37	SD	38	Psun_71114-Ra
CM043853.1	21176018	21176018	PSUN_71115-RA	2.62	SD	8	Psun_71115-Ra
CM043853.1	21245913	21245913	PSUN_71116-RA	1.63	SD	14	Psun_71116-Ra
CM043853.1	21351761	21351761	Khdrbs1	3.51	SD	20	Khdrbs1
CM043853.1	21398975	21398975	Tmem39b	2.72	SD	8	Tmem39b
CM043853.1	21459667	21459667	Txlna	1.4	SD	32	Txlna
CM043853.1	21482951	21482951	Iqcc	1.35	SD	14	Iqcc
CM043853.1	21533121	21533121	Lck	1.93	SD	38	Lck
CM043853.1	21601022	21601022	PSUN_71126-RA	1.26	SD	14	Psun_71126-Ra
CM043853.1	21603946	21603946	Tssk3	12.94	SD	20	Tssk3
CM043853.1	21660151	21660151	Zbtb8b	0.1	SD	20	Zbtb8b
CM043853.1	21718656	21718656	ZBTB8A	2.3	SD	38	Zbtb8a
CM043853.1	21741208	21741208	Rbbp4	11.98	SD	36	Rbbp4
CM043853.1	21834967	21834967	Kiaa1522	5.73	SD	32	Kiaa1522
CM043853.1	21845309	21845309	PSUN_71131-RA	3.38	SD	32	Psun_71131-Ra
CM043853.1	21855618	21855618	PSUN_71132-RA	6.85	SD	32	Psun_71132-Ra
CM043853.1	21875164	21875164	S100pbp	6.06	SD	20	S100pbp
CM043853.1	21880692	21880692	PSUN_71134-RA	1.53	SD	20	Psun_71134-Ra
CM043853.1	21924853	21924853	Hpca	1.9	SD	38	Hpca
CM043853.1	21955638	21955638	PSUN_71136-RA	6.97	SD	8	Psun_71136-Ra
CM043853.1	22053666	22053672	PSUN_71138-RA	8.8	SD	32	Psun_71138-Ra
CM043853.1	22075477	22075477	Azin2	1.28	SD	14	Azin2
CM043853.1	22135232	22135232	PSUN_71139-RA	0.97	SD	20	Psun_71139-Ra
CM043853.1	22166743	22166743	PSUN_71140-RA	5.65	SD	32	Psun_71140-Ra
CM043853.1	22210745	22210745	PSUN_71141-RA	6.81	SD	8	Psun_71141-Ra
CM043853.1	22247917	22247917	ZNF362	0.13	SD	20	Znf362
CM043853.1	22328532	22328532	PSUN_71143-RA	0.22	SD	32	Psun_71143-Ra
CM043853.1	22407886	22407886	PSUN_71145-RA	5.13	SD	38	Psun_71145-Ra
CM043853.1	22408528	22408528	Tlr12	7.88	SD	38	Tlr12
CM043853.1	22418408	22418408	Zscan20	1.4	SD	38	Zscan20
CM043853.1	22466761	22466761	PSUN_71146-RA	3.53	SD	20	Psun_71146-Ra
CM043853.1	22733768	22733768	HMGB4	1.25	SD	14	Hmgb4
CM043853.1	22838480	22838480	PSUN_71149-RA	0.23	SD	8	Psun_71149-Ra
CM043853.1	22908532	22908540	PSUN_71150-RA	8.72	SD	36	Psun_71150-Ra
CM043853.1	23020975	23020975	C1orf94	5.96	SD	14	C1orf94
CM043853.1	23378841	23378841	Rpl35	1.15	SD	20	Rpl35
CM043853.1	23429026	23429026	PSUN_71153-RA	1.95	SD	38	Psun_71153-Ra
CM043853.1	23549578	23549578	PSUN_71154-RA	0.53	SD	20	Psun_71154-Ra
CM043853.1	23622832	23622832	Gjb5	15.69	SD	38	Gjb5
CM043853.1	23626668	23626668	Gjb4	4.95	SD	38	Gjb4
CM043853.1	23637085	23637085	PSUN_71155-RA	8.58	SD	32	Psun_71155-Ra
CM043853.1	23647914	23647914	Gjb3	0.55	SD	8	Gjb3
CM043853.1	23656055	23656055	Gja4	4.08	SD	20	Gja4
CM043853.1	23696162	23696162	PSUN_71157-RA	7.98	SD	32	Psun_71157-Ra
CM043853.1	23735568	23735568	PSUN_71158-RA	7.25	SD	20	Psun_71158-Ra
CM043853.1	23867246	23867246	PSUN_71160-RA	4.24	SD	32	Psun_71160-Ra
CM043853.1	23895282	23895284	ZMYM1	0.05	SD	20	Zmym1
CM043853.1	23915059	23915059	PSUN_71161-RA	8.29	SD	8	Psun_71161-Ra
CM043853.1	23994710	23994710	PSUN_71162-RA	7.18	SD	20	Psun_71162-Ra
CM043853.1	24016984	24016984	Zmym4	10.64	SD	38	Zmym4
CM043853.1	24107899	24107899	PSUN_71164-RA	2.64	SD	8	Psun_71164-Ra
CM043853.1	24179543	24179543	Ncdn	5.76	SD	36	Ncdn
CM043853.1	24206122	24206122	PSUN_71166-RA	6.84	SD	36	Psun_71166-Ra
CM043853.1	24314967	24314967	PSUN_71169-RA	6.63	SD	14	Psun_71169-Ra
CM043853.1	24383897	24383897	PSUN_71170-RA	0.83	SD	36	Psun_71170-Ra
CM043853.1	24536531	24536531	PSUN_71172-RA	3.62	SD	14	Psun_71172-Ra
CM043853.1	24553900	24553900	AGO3	0.06	SD	8	Ago3
CM043853.1	24564116	24564125	PSUN_71173-RA	11.81	SD	8	Psun_71173-Ra
CM043853.1	24593399	24593399	Tekt2	2.13	SD	38	Tekt2
CM043853.1	24596485	24596485	ADPRS	1.36	SD	38	Adprs
CM043853.1	24666156	24666156	MAP7D1	3.25	SD	8	Map7d1
CM043853.1	24684341	24684341	PSUN_71175-RA	4.58	SD	8	Psun_71175-Ra
CM043853.1	24719944	24719944	Thrap3	8.9	SD	8	Thrap3
CM043853.1	24747342	24747342	Sh3d21	7	SD	14	Sh3d21
CM043853.1	25158132	25158132	Grik3	4.29	SD	32	Grik3
CM043853.1	25691653	25691653	Zc3h12a	4.12	SD	14	Zc3h12a
CM043853.1	25752057	25752057	PSUN_71181-RA	5.73	SD	20	Psun_71181-Ra
CM043853.1	25923969	25923969	PSUN_71183-RA	3.8	SD	38	Psun_71183-Ra
CM043853.1	25935018	25935018	Maneal	4.9	SD	36	Maneal
CM043853.1	26022940	26022940	PSUN_71185-RA	4.13	SD	20	Psun_71185-Ra
CM043853.1	26024077	26024077	PSUN_71186-RA	5.83	SD	20	Psun_71186-Ra
CM043853.1	26033068	26033068	PSUN_71187-RA	5.18	SD	36	Psun_71187-Ra
CM043853.1	26040872	26040872	PSUN_71188-RA	7	SD	36	Psun_71188-Ra
CM043853.1	26116219	26116219	Utp11	0.51	SD	38	Utp11
CM043853.1	26560334	26560348	PSUN_71194-RA	19.79	SD	38	Psun_71194-Ra
CM043853.1	26585410	26585425	PSUN_71195-RA	37.17	SD	14	Psun_71195-Ra
CM043853.1	26951140	26951140	Akirin1	6.06	SD	14	Akirin1
CM043853.1	27097809	27097809	PSUN_71200-RA	3.23	SD	38	Psun_71200-Ra
CM043853.1	27167045	27167045	Macf1	0.44	SD	38	Macf1
CM043853.1	27325970	27325970	Bmp8b	1.7	SD	38	Bmp8b
CM043853.1	27508220	27508227	ERVK-7	0.62	SD	8	Ervk-7
CM043853.1	27600354	27600354	PSUN_71204-RA	5.24	SD	14	Psun_71204-Ra
CM043853.1	27614722	27614722	PSUN_71205-RA	1.57	SD	14	Psun_71205-Ra
CM043853.1	27681420	27681420	Mfsd2a	0.63	SD	20	Mfsd2a
CM043853.1	27742459	27742459	PSUN_71207-RA	3.62	SD	8	Psun_71207-Ra
CM043853.1	27924711	27924711	RLF	0.57	SD	14	Rlf
CM043853.1	27947332	27947332	PSUN_71209-RA	0.44	SD	20	Psun_71209-Ra
CM043853.1	27997856	27997856	PSUN_71210-RA	4.76	SD	8	Psun_71210-Ra
CM043853.1	28018463	28018463	PSUN_71211-RA	7.44	SD	8	Psun_71211-Ra
CM043853.1	28087211	28087211	SMAP2	5.72	SD	32	Smap2
CM043853.1	28118168	28118168	PSUN_71214-RA	8.08	SD	8	Psun_71214-Ra
CM043853.1	28139282	28139282	PSUN_71216-RA	0.58	SD	20	Psun_71216-Ra
CM043853.1	28163608	28163608	Zfp69	5.66	SD	8	Zfp69
CM043853.1	28170392	28170392	Exo5	0.08	SD	36	Exo5
CM043853.1	28338062	28338062	KCNQ4	0.11	SD	38	Kcnq4
CM043853.1	28436316	28436316	PSUN_71220-RA	10.87	SD	20	Psun_71220-Ra
CM043853.1	28491560	28491560	PSUN_71221-RA	6.14	SD	32	Psun_71221-Ra
CM043853.1	28602493	28602493	PSUN_71222-RA	8.43	SD	32	Psun_71222-Ra
CM043853.1	28708729	28708729	PSUN_71223-RA	5.53	SD	8	Psun_71223-Ra
CM043853.1	28762226	28762226	FOXO6	5.97	SD	36	Foxo6
CM043853.1	28789587	28789587	PSUN_71224-RA	3.12	SD	8	Psun_71224-Ra
CM043853.1	29044394	29044394	PSUN_71226-RA	9.22	SD	20	Psun_71226-Ra
CM043853.1	29508650	29508650	RIMKLA	0.68	SD	14	Rimkla
CM043853.1	29549942	29549942	PPCS	4.9	SD	32	Ppcs
CM043853.1	29580857	29580864	PSUN_71230-RA	10.32	SD	36	Psun_71230-Ra
CM043853.1	29615421	29615421	PSUN_71231-RA	15.54	SD	8	Psun_71231-Ra
CM043853.1	29651275	29651275	Ppih	1.26	SD	38	Ppih
CM043853.1	29673850	29673850	Ybx1	6.23	SD	20	Ybx1
CM043853.1	29771904	29771904	Ermap	5.84	SD	20	Ermap
CM043853.1	29786375	29786375	Znf691	2.54	SD	20	Znf691
CM043853.1	29896325	29896325	PSUN_71234-RA	1.26	SD	20	Psun_71234-Ra
CM043853.1	29933148	29933148	PSUN_71235-RA	9.01	SD	32	Psun_71235-Ra
CM043853.1	29992254	29992254	rpl31	9.98	SD	8	Rpl31
CM043853.1	30001187	30001187	OR2B3	7.18	SD	14	Or2b3
CM043853.1	30017181	30017181	OR2A12	6.23	SD	38	Or2a12
CM043853.1	30022769	30022769	Crip2	1.82	SD	38	Crip2
CM043853.1	30034457	30034457	OR2D3	2.3	SD	20	Or2d3
CM043853.1	30166070	30166080	Or2b6	11.76	SD	38	Or2b6
CM043853.1	30226085	30226085	CFAP57	11.5	SD	20	Cfap57
CM043853.1	30233781	30233781	PSUN_71239-RA	4.64	SD	32	Psun_71239-Ra
CM043853.1	30274620	30274620	PSUN_71241-RA	9.07	SD	32	Psun_71241-Ra
CM043853.1	30296265	30296265	Tmem125	0.7	SD	36	Tmem125
CM043853.1	30345263	30345263	TIE1	0.99	SD	36	Tie1
CM043853.1	30373106	30373106	Mpl	2.64	SD	8	Mpl
CM043853.1	30377674	30377674	V-MPL	0.07	SD	8	v-Mpl
CM043853.1	30424387	30424387	SZT2	4.01	SD	38	Szt2
CM043853.1	30562335	30562335	Ptprf	1.42	SD	36	Ptprf
CM043853.1	30618466	30618470	Kdm4a	2.13	SD	38	Kdm4a
CM043853.1	30741605	30741605	PSUN_71250-RA	0.8	SD	36	Psun_71250-Ra
CM043853.1	30842702	30842702	PSUN_71252-RA	9.5	SD	32	Psun_71252-Ra
CM043853.1	30859428	30859428	St3gal3	9.85	SD	32	St3gal3
CM043853.1	30882225	30882225	IPO13	5.07	SD	32	Ipo13
CM043853.1	30902310	30902310	DPH2	2.26	SD	8	Dph2
CM043853.1	30912590	30912590	B4GALT2	0.26	SD	8	B4galt2
CM043853.1	30922211	30922211	CCDC24	5.2	SD	38	Ccdc24
CM043853.1	30999559	30999559	PSUN_71253-RA	1.92	SD	32	Psun_71253-Ra
CM043853.1	31019329	31019329	Klf17	12.77	SD	32	Klf17
CM043853.1	31048267	31048267	PSUN_71257-RA	0.03	SD	36	Psun_71257-Ra
CM043853.1	31085209	31085209	Dmap1	3.17	SD	36	Dmap1
CM043853.1	31122580	31122580	PSUN_71258-RA	2.52	SD	20	Psun_71258-Ra
CM043853.1	31125946	31125946	PSUN_71259-RA	0.28	SD	20	Psun_71259-Ra
CM043853.1	31273250	31273250	Rnf220	0.98	SD	38	Rnf220
CM043853.1	31287726	31287726	PSUN_71260-RA	3.47	SD	8	Psun_71260-Ra
CM043853.1	31418591	31418610	PSUN_71263-RA	15.06	SD	32	Psun_71263-Ra
CM043853.1	31527963	31527963	ARMH1	2.12	SD	14	Armh1
CM043853.1	31603492	31603492	PSUN_71264-RA	1.98	SD	36	Psun_71264-Ra
CM043853.1	31608039	31608039	KIF2C	0.49	SD	36	Kif2c
CM043853.1	31653334	31653334	PSUN_71266-RA	3.82	SD	20	Psun_71266-Ra
CM043853.1	31772621	31772621	UROD	5.35	SD	36	Urod
CM043853.1	31875792	31875792	PSUN_71272-RA	7.26	SD	8	Psun_71272-Ra
CM043853.1	31925767	31925767	PSUN_71273-RA	5.52	SD	8	Psun_71273-Ra
CM043853.1	31928881	31928881	Hpdl	0.26	SD	8	Hpdl
CM043853.1	32053836	32053836	Mmachc	1.33	SD	36	Mmachc
CM043853.1	32212461	32212461	PSUN_71274-RA	0.43	SD	8	Psun_71274-Ra
CM043853.1	32276990	32276990	Mast2	5.06	SD	20	Mast2
CM043853.1	32330304	32330309	PSUN_71275-RA	9.45	SD	36	Psun_71275-Ra
CM043853.1	32539508	32539508	Tspan1	0.73	SD	8	Tspan1
CM043853.1	32602966	32602966	RAD54L	15.95	SD	38	Rad54l
CM043853.1	32623996	32623996	Uqcrh	2.13	SD	20	Uqcrh
CM043853.1	32655451	32655451	NSUN4	0.73	SD	8	Nsun4
CM043853.1	32670959	32670959	Faah	8.2	SD	32	Faah
CM043853.1	32755060	32755060	DMBX1	5.99	SD	32	Dmbx1
CM043853.1	32885702	32885702	Tex38	12.24	SD	38	Tex38
CM043853.1	33206177	33206177	Cyp4x1	1.27	SD	8	Cyp4x1
CM043853.1	33339735	33339735	PSUN_71281-RA	4.62	SD	38	Psun_71281-Ra
CM043853.1	33373198	33373198	PSUN_71282-RA	2.27	SD	14	Psun_71282-Ra
CM043853.1	33410308	33410308	Foxe3	4.09	SD	8	Foxe3
CM043853.1	33429086	33429086	Foxd2	8.35	SD	20	Foxd2
CM043853.1	34351149	34351149	Slc5a9	4.53	SD	20	Slc5a9
CM043853.1	34583446	34583451	Atp5mc2	4.92	SD	14	Atp5mc2
CM043853.1	35708816	35708816	Elavl4	0.93	SD	20	Elavl4
CM043853.1	36218504	36218504	Cdkn2c	0.34	SD	20	Cdkn2c
CM043853.1	36362046	36362046	PSUN_71289-RA	0.07	SD	38	Psun_71289-Ra
CM043853.1	36369313	36369313	Rnf11	1.72	SD	38	Rnf11
CM043853.1	36801006	36801013	PSUN_71291-RA	3.71	SD	20	Psun_71291-Ra
CM043853.1	36825582	36825582	PSUN_71293-RA	3.01	SD	38	Psun_71293-Ra
CM043853.1	36847626	36847635	COX6B1	10.44	SD	38	Cox6b1
CM043853.1	36946021	36946021	BTF3L4	0.73	SD	14	Btf3l4
CM043853.1	37038987	37038987	ZFYVE9	8.43	SD	8	Zfyve9
CM043853.1	37309579	37309579	PSUN_71299-RA	9.29	SD	14	Psun_71299-Ra
CM043853.1	37383666	37383666	Shisal2a	20.58	SD	20	Shisal2a
CM043853.1	37415877	37415877	PSUN_71302-RA	14.61	SD	14	Psun_71302-Ra
CM043853.1	37424530	37424530	PSUN_71303-RA	3.24	SD	20	Psun_71303-Ra
CM043853.1	37472426	37472426	PSUN_71304-RA	13.29	SD	36	Psun_71304-Ra
CM043853.1	37481015	37481015	ZYG11B	3.96	SD	36	Zyg11b
CM043853.1	37556881	37556881	ZYG11A	9.04	SD	38	Zyg11a
CM043853.1	37565021	37565021	PSUN_71307-RA	7.88	SD	38	Psun_71307-Ra
CM043853.1	37683575	37683575	Podn	10.24	SD	38	Podn
CM043853.1	37786203	37786203	Cpt2	2.68	SD	14	Cpt2
CM043853.1	37810015	37810015	PSUN_71313-RA	7.77	SD	20	Psun_71313-Ra
CM043853.1	37852874	37852874	PSUN_71314-RA	3.6	SD	8	Psun_71314-Ra
CM043853.1	37997777	37997777	Dmrtb1	3.19	SD	38	Dmrtb1
CM043853.1	38070667	38070667	PSUN_71317-RA	9.59	SD	32	Psun_71317-Ra
CM043853.1	38316955	38316955	PSUN_71319-RA	7.13	SD	8	Psun_71319-Ra
CM043853.1	38317413	38317413	Dio1	2.61	SD	8	Dio1
CM043853.1	38322346	38322346	PSUN_71320-RA	2.19	SD	20	Psun_71320-Ra
CM043853.1	38343448	38343448	PSUN_71321-RA	6.96	SD	8	Psun_71321-Ra
CM043853.1	38371423	38371423	Lrrc42	2.25	SD	32	Lrrc42
CM043853.1	38398292	38398308	PSUN_71322-RA	23.55	SD	20	Psun_71322-Ra
CM043853.1	38477606	38477606	Tceanc2	0.21	SD	20	Tceanc2
CM043853.1	38548566	38548566	Mrpl37	1.03	SD	38	Mrpl37
CM043853.1	38582142	38582142	PSUN_71323-RA	0.17	SD	14	Psun_71323-Ra
CM043853.1	38869688	38869688	Mroh7	5.48	SD	20	Mroh7
CM043853.1	38922071	38922071	Ttc4	3.9	SD	8	Ttc4
CM043853.1	39087100	39087100	Bsnd	1.73	SD	36	Bsnd
CM043853.1	39114643	39114643	Pcsk9	3.77	SD	38	Pcsk9
CM043853.1	40401572	40401572	PRKAA2	2.94	SD	38	Prkaa2
CM043853.1	40623919	40623919	C8a	4.53	SD	38	C8a
CM043853.1	41325485	41325485	PSUN_71330-RA	2.89	SD	32	Psun_71330-Ra
CM043853.1	42066183	42066183	PSUN_71331-RA	0.03	SD	14	Psun_71331-Ra
CM043853.1	42142885	42142892	Slc35d1	29.24	SD	14	Slc35d1
CM043853.1	42179935	42179935	PSUN_71335-RA	12.1	SD	38	Psun_71335-Ra
CM043853.1	42436765	42436765	PSUN_71336-RA	4.43	SD	38	Psun_71336-Ra
CM043853.1	42636915	42636924	PSUN_71338-RA	7.19	SD	32	Psun_71338-Ra
CM043853.1	43295403	43295403	PRAMEF12	0.34	SD	8	Pramef12
CM043853.1	43339536	43339536	Pramel7	3.73	SD	20	Pramel7
CM043853.1	43341248	43341248	Oog3	0.12	SD	38	Oog3
CM043853.1	43426443	43426443	PSUN_71341-RA	4.88	SD	38	Psun_71341-Ra
CM043853.1	43538033	43538033	PSUN_71342-RA	6.25	SD	20	Psun_71342-Ra
CM043853.1	43940639	43940639	JAK1	0.22	SD	14	Jak1
CM043853.1	44215148	44215148	PSUN_71345-RA	4.59	SD	32	Psun_71345-Ra
CM043853.1	45342067	45342067	PSUN_71349-RA	5.5	SD	36	Psun_71349-Ra
CM043853.1	45600839	45600839	PSUN_71350-RA	5.04	SD	8	Psun_71350-Ra
CM043853.1	45697649	45697649	PSUN_71351-RA	2.49	SD	20	Psun_71351-Ra
CM043853.1	45827767	45827767	DOCK7	6.5	SD	14	Dock7
CM043853.1	46104854	46104854	PSUN_71355-RA	5.21	SD	32	Psun_71355-Ra
CM043853.1	46129091	46129091	Kank4	7.72	SD	8	Kank4
CM043853.1	46180715	46180715	PSUN_71357-RA	3.28	SD	32	Psun_71357-Ra
CM043853.1	46350655	46350655	PSUN_71360-RA	3.68	SD	8	Psun_71360-Ra
CM043853.1	46602756	46602756	PSUN_71363-RA	2.32	SD	14	Psun_71363-Ra
CM043853.1	46631060	46631060	PSUN_71364-RA	6.06	SD	20	Psun_71364-Ra
CM043853.1	48096441	48096441	Cyp2j3	0.11	SD	32	Cyp2j3
CM043853.1	48111709	48111709	Cyp2j6	4.42	SD	20	Cyp2j6
CM043853.1	48127109	48127109	CYP2J4	13.2	SD	38	Cyp2j4
CM043853.1	48203958	48203958	PSUN_71366-RA	1.46	SD	32	Psun_71366-Ra
CM043853.1	48936122	48936128	SF3B4	26.68	SD	32	Sf3b4
CM043853.1	49232234	49232234	Mysm1	3.19	SD	36	Mysm1
CM043853.1	49271011	49271011	EQTN	5.79	SD	20	Eqtn
CM043853.1	49490898	49490898	Lrrc19	3.17	SD	38	Lrrc19
CM043853.1	49555111	49555111	Plaa	9.78	SD	14	Plaa
CM043853.1	49576148	49576148	Caap1	0.64	SD	20	Caap1
CM043853.1	50692751	50692757	TUSC1	12.23	SD	32	Tusc1
CM043853.1	52328218	52328218	Elavl2	7.32	SD	14	Elavl2
CM043853.1	54000971	54000971	Cdkn2a	5.78	SD	32	Cdkn2a
CM043853.1	54534936	54534943	Ifna12	0.99	SD	36	Ifna12
CM043853.1	54587953	54587953	Ifna1	10.16	SD	20	Ifna1
CM043853.1	54617803	54617803	Ifnb1	14.02	SD	14	Ifnb1
CM043853.1	54789068	54789068	PSUN_71371-RA	5.17	SD	20	Psun_71371-Ra
CM043853.1	54990570	54990570	PSUN_71372-RA	9.81	SD	38	Psun_71372-Ra
CM043853.1	55042545	55042545	PSUN_71373-RA	1.53	SD	14	Psun_71373-Ra
CM043853.1	55072763	55072763	MLLT3	7.04	SD	38	Mllt3
CM043853.1	55472112	55472112	PSUN_71375-RA	7.22	SD	36	Psun_71375-Ra
CM043853.1	55885190	55885190	PSUN_71376-RA	4.95	SD	20	Psun_71376-Ra
CM043853.1	56018178	56018178	PSUN_71378-RA	4.39	SD	36	Psun_71378-Ra
CM043853.1	56038672	56038672	Slc24a1	2.22	SD	38	Slc24a1
CM043853.1	56128793	56128793	PSUN_71379-RA	7.16	SD	20	Psun_71379-Ra
CM043853.1	56280340	56280340	PSUN_71382-RA	0.28	SD	32	Psun_71382-Ra
CM043853.1	56318235	56318235	PLIN2	3.82	SD	8	Plin2
CM043853.1	56347273	56347273	HAUS6	2.24	SD	20	Haus6
CM043853.1	56446973	56446973	SAXO1	7.25	SD	38	Saxo1
CM043853.1	57305074	57305074	PSUN_71385-RA	3.69	SD	38	Psun_71385-Ra
CM043853.1	57670171	57670171	Son	3.23	SD	38	Son
CM043853.1	58449292	58449292	Rpl24	5.39	SD	38	Rpl24
CM043853.1	58544539	58544539	Bnc2	1.56	SD	20	Bnc2
CM043853.1	58698235	58698235	PSUN_71387-RA	0.73	SD	32	Psun_71387-Ra
CM043853.1	59214029	59214029	PSUN_71389-RA	10.06	SD	20	Psun_71389-Ra
CM043853.1	59584630	59584630	PSUN_71391-RA	3.99	SD	8	Psun_71391-Ra
CM043853.1	59642287	59642287	PSUN_71392-RA	2.21	SD	38	Psun_71392-Ra
CM043853.1	59687118	59687118	Frem1	2.87	SD	32	Frem1
CM043853.1	59811261	59811265	Cer1	8.66	SD	38	Cer1
CM043853.1	60026516	60026516	PSUN_71394-RA	10.38	SD	38	Psun_71394-Ra
CM043853.1	60139608	60139608	NFIB	5.93	SD	8	Nfib
CM043853.1	61487187	61487187	PSUN_71397-RA	9.99	SD	20	Psun_71397-Ra
CM043853.1	62172943	62172943	Rbm8a	1.95	SD	20	Rbm8a
CM043853.1	62207803	62207803	HSP90AA1	3.99	SD	8	Hsp90aa1
CM043853.1	65631160	65631160	Ptprd	1.79	SD	38	Ptprd
CM043853.1	66832360	66832360	gag-pol	3.87	SD	38	Gag-Pol
CM043853.1	67470618	67470618	Frmd3	2.18	SD	14	Frmd3
CM043853.1	68476250	68476250	Usp8	4.81	SD	38	Usp8
CM043853.1	68707710	68707710	TLE1	0.07	SD	14	Tle1
CM043853.1	68793705	68793705	gro	12.29	SD	20	Gro
CM043853.1	68851032	68851032	PSUN_71400-RA	4.31	SD	32	Psun_71400-Ra
CM043853.1	69441262	69441262	GAPDH	7.1	SD	36	Gapdh
CM043853.1	69472144	69472144	Ak4	5.74	SD	8	Ak4
CM043853.1	69666838	69666838	HSPD1	5.12	SD	14	Hspd1
CM043853.1	70216228	70216228	Cdk5rap2	3.29	SD	20	Cdk5rap2
CM043853.1	71536690	71536690	Brinp1	1.78	SD	38	Brinp1
CM043853.1	74306386	74306386	Astn2	7.47	SD	36	Astn2
CM043853.1	74522046	74522048	PSUN_71402-RA	7.02	SD	38	Psun_71402-Ra
CM043853.1	75843800	75843800	Tnc	3.88	SD	38	Tnc
CM043853.1	76119281	76119281	Tnfsf15	6.5	SD	14	Tnfsf15
CM043853.1	76352721	76352721	Whrn	4.34	SD	20	Whrn
CM043853.1	76472190	76472190	Akna	5.7	SD	20	Akna
CM043853.1	76623921	76623921	PSUN_71403-RA	2.78	SD	38	Psun_71403-Ra
CM043853.1	76927585	76927585	PSUN_71404-RA	0.18	SD	8	Psun_71404-Ra
CM043853.1	77328656	77328656	Hdhd3	3.26	SD	20	Hdhd3
CM043853.1	77375199	77375199	Wdr31	3.23	SD	38	Wdr31
CM043853.1	77399404	77399404	Rnf183	1.27	SD	38	Rnf183
CM043853.1	77453408	77453408	ST13	0.45	SD	20	St13
CM043853.1	77516319	77516319	Fkbp15	1.24	SD	8	Fkbp15
CM043853.1	77542907	77542907	PSUN_71410-RA	6.99	SD	36	Psun_71410-Ra
CM043853.1	77635602	77635602	PSUN_71411-RA	5.58	SD	14	Psun_71411-Ra
CM043853.1	77659558	77659558	Zfp37	7.44	SD	38	Zfp37
CM043853.1	77735956	77735956	PSUN_71412-RA	7.07	SD	36	Psun_71412-Ra
CM043853.1	77739068	77739068	Slc46a2	2.31	SD	36	Slc46a2
CM043853.1	77996368	77996368	PSUN_71417-RA	2.71	SD	8	Psun_71417-Ra
CM043853.1	78069641	78069641	RELB	0.92	SD	20	Relb
CM043853.1	78315680	78315680	SUSD1	4.75	SD	32	Susd1
CM043853.1	78467975	78467975	PSUN_71422-RA	9.9	SD	14	Psun_71422-Ra
CM043853.1	78570809	78570809	Shoc1	5.81	SD	20	Shoc1
CM043853.1	78736757	78736757	PSUN_71425-RA	6.99	SD	38	Psun_71425-Ra
CM043853.1	78898167	78898167	OR2K2	5.21	SD	20	Or2k2
CM043853.1	79173839	79173839	Lpar1	7.24	SD	38	Lpar1
CM043853.1	79440894	79440894	Svep1	2.65	SD	36	Svep1
CM043853.1	79699876	79699876	C9orf152	1.36	SD	20	C9orf152
CM043853.1	79716175	79716175	PSUN_71427-RA	4.39	SD	20	Psun_71427-Ra
CM043853.1	79840756	79840756	PSUN_71430-RA	5.1	SD	8	Psun_71430-Ra
CM043853.1	79894872	79894872	PSUN_71431-RA	10.12	SD	14	Psun_71431-Ra
CM043853.1	80452322	80452322	PSUN_71434-RA	0.32	SD	38	Psun_71434-Ra
CM043853.1	80465636	80465636	Epb41l4b	6.64	SD	38	Epb41l4b
CM043853.1	80525287	80525287	PSUN_71435-RA	4.17	SD	20	Psun_71435-Ra
CM043853.1	80565185	80565185	PSUN_71436-RA	2.12	SD	14	Psun_71436-Ra
CM043853.1	80609572	80609572	Frrs1l	4.64	SD	8	Frrs1l
CM043853.1	80650012	80650012	Tmem245	1.57	SD	20	Tmem245
CM043853.1	80732273	80732281	Ctnnal1	19.02	SD	8	Ctnnal1
CM043853.1	80816040	80816040	Elp1	1.59	SD	20	Elp1
CM043853.1	80863025	80863025	Actl7b	2.57	SD	14	Actl7b
CM043853.1	81443500	81443500	SEC61G	3.07	SD	8	Sec61g
CM043853.1	81655270	81655270	PSUN_71441-RA	0.28	SD	20	Psun_71441-Ra
CM043853.1	81657076	81657076	PSUN_71442-RA	1.81	SD	20	Psun_71442-Ra
CM043853.1	81836553	81836553	PSUN_71444-RA	13.1	SD	38	Psun_71444-Ra
CM043853.1	81953118	81953118	PSUN_71445-RA	2.1	SD	32	Psun_71445-Ra
CM043853.1	81996990	81996990	Klf4	2.71	SD	20	Klf4
CM043853.1	82086776	82086776	PSUN_71446-RA	4.78	SD	38	Psun_71446-Ra
CM043853.1	82106596	82106596	PSUN_71447-RA	2.79	SD	20	Psun_71447-Ra
CM043853.1	82179482	82179482	RPS4	3.91	SD	20	Rps4
CM043853.1	82220935	82220935	PSUN_71448-RA	6.59	SD	20	Psun_71448-Ra
CM043853.1	82560572	82560572	PSUN_71450-RA	6.31	SD	8	Psun_71450-Ra
CM043853.1	82568109	82568109	PSUN_71451-RA	8.82	SD	8	Psun_71451-Ra
CM043853.1	82593391	82593397	PSUN_71452-RA	7.11	SD	32	Psun_71452-Ra
CM043853.1	84177993	84177993	Abca1	12.04	SD	38	Abca1
CM043853.1	84294054	84294054	PSUN_71458-RA	13.22	SD	20	Psun_71458-Ra
CM043853.1	84418998	84418998	OR13C8	3.62	SD	32	Or13c8
CM043853.1	85328162	85328162	Fcor	1	SD	38	Fcor
CM043853.1	86913331	86913345	Grin3a	15.16	SD	20	Grin3a
CM043853.1	87236551	87236554	Mrpl50	5.25	SD	14	Mrpl50
CM043853.1	87250054	87250054	Baat	0.98	SD	32	Baat
CM043853.1	87276675	87276675	Acnat2	0.37	SD	20	Acnat2
CM043853.1	87780259	87780259	PSUN_71462-RA	1.8	SD	38	Psun_71462-Ra
CM043853.1	87947940	87947940	PSUN_71464-RA	4.85	SD	20	Psun_71464-Ra
CM043853.1	87999010	87999010	PSUN_71465-RA	2.73	SD	20	Psun_71465-Ra
CM043853.1	88055063	88055063	Tex10	11.78	SD	20	Tex10
CM043853.1	88138556	88138556	Prelid3b	6.38	SD	32	Prelid3b
CM043853.1	88173420	88173420	PSUN_71467-RA	3.88	SD	20	Psun_71467-Ra
CM043853.1	88489090	88489090	PSUN_71468-RA	5.9	SD	20	Psun_71468-Ra
CM043853.1	88827679	88827679	hspe1	2.68	SD	14	Hspe1
CM043853.1	89010941	89010941	Alg2	2.19	SD	8	Alg2
CM043853.1	89407080	89407080	Anks6	4.16	SD	20	Anks6
CM043853.1	89617916	89617916	Gabbr2	6.29	SD	38	Gabbr2
CM043853.1	89827817	89827817	Tbc1d2	3.8	SD	14	Tbc1d2
CM043853.1	89897950	89897950	Coro2a	6.74	SD	20	Coro2a
CM043853.1	89925795	89925795	Trim14	7.61	SD	8	Trim14
CM043853.1	90062457	90062465	Trmo	14.47	SD	32	Trmo
CM043853.1	90077220	90077220	PSUN_71477-RA	0.74	SD	8	Psun_71477-Ra
CM043853.1	90226266	90226266	Mrpl32	4.91	SD	20	Mrpl32
CM043853.1	90582071	90582071	Igfbpl1	12.11	SD	14	Igfbpl1
CM043853.1	90589460	90589460	PSUN_71480-RA	5.13	SD	20	Psun_71480-Ra
CM043853.1	90652681	90652681	PSUN_71481-RA	8.35	SD	14	Psun_71481-Ra
CM043853.1	90843302	90843302	PSUN_71483-RA	7.46	SD	32	Psun_71483-Ra
CM043853.1	91019367	91019367	Slc25a51	11.39	SD	8	Slc25a51
CM043853.1	91031993	91031993	PSUN_71487-RA	2.02	SD	8	Psun_71487-Ra
CM043853.1	91105274	91105274	Exosc3	1.62	SD	32	Exosc3
CM043853.1	91217726	91217726	PSUN_71491-RA	13.68	SD	20	Psun_71491-Ra
CM043853.1	91308842	91308842	TOMM5	3.51	SD	8	Tomm5
CM043853.1	91350116	91350116	Fbxo10	2.26	SD	36	Fbxo10
CM043853.1	91419847	91419847	Zbtb5	7.56	SD	14	Zbtb5
CM043853.1	91675205	91675223	PSUN_71492-RA	23.85	SD	14	Psun_71492-Ra
CM043853.1	91790766	91790766	PSUN_71493-RA	6.86	SD	38	Psun_71493-Ra
CM043853.1	92054288	92054288	PSUN_71495-RA	1.12	SD	38	Psun_71495-Ra
CM043853.1	92164535	92164535	PSUN_71498-RA	5.27	SD	14	Psun_71498-Ra
CM043853.1	92164535	92164535	PSUN_71499-RA	5.27	SD	14	Psun_71499-Ra
CM043853.1	92228648	92228648	PSUN_71500-RA	0.14	SD	20	Psun_71500-Ra
CM043853.1	92245879	92245879	Rnf38	7.42	SD	32	Rnf38
CM043853.1	92582434	92582434	OR13C7	0.37	SD	32	Or13c7
CM043853.1	92603955	92603955	OR2S2	9.13	SD	20	Or2s2
CM043853.1	92610333	92610333	PSUN_71505-RA	1.16	SD	32	Psun_71505-Ra
CM043853.1	92675016	92675016	OR13C2	0.04	SD	38	Or13c2
CM043853.1	92707298	92707298	Fam221b	2.65	SD	38	Fam221b
CM043853.1	92721414	92721423	Spag8	10.48	SD	14	Spag8
CM043853.1	92778445	92778445	Gba2	3.71	SD	20	Gba2
CM043853.1	92802722	92802722	Tln1	0.79	SD	38	Tln1
CM043853.1	92855575	92855575	Arhgef39	3.53	SD	14	Arhgef39
CM043853.1	92924609	92924609	Cimip2b	8.5	SD	32	Cimip2b
CM043853.1	92977532	92977532	PSUN_71508-RA	5.42	SD	20	Psun_71508-Ra
CM043853.1	93341448	93341448	Atosb	5.53	SD	14	Atosb
CM043853.1	93354418	93354418	PIGO	4.93	SD	14	Pigo
CM043853.1	93512765	93512765	Spata31f3	5.19	SD	8	Spata31f3
CM043853.1	93610037	93610037	SPATA31F1	7.88	SD	8	Spata31f1
CM043853.1	93614533	93614533	PSUN_71512-RA	2.44	SD	8	Psun_71512-Ra
CM043853.1	93700234	93700234	Arid3c	0.71	SD	20	Arid3c
CM043853.1	93713957	93713957	Dctn3	5.91	SD	14	Dctn3
CM043853.1	93716889	93716889	Rpp25l	0.86	SD	14	Rpp25l
CM043853.1	93791350	93791350	Enho	9.67	SD	32	Enho
CM043853.1	93925063	93925063	SPMIP6	1.67	SD	20	Spmip6
CM043853.1	93932972	93932972	Myorg	5.16	SD	32	Myorg
CM043853.1	93986083	93986083	Kif24	8.23	SD	14	Kif24
CM043853.1	94004650	94004650	PSUN_71516-RA	1.56	SD	8	Psun_71516-Ra
CM043853.1	94060236	94060236	PSUN_71517-RA	0.33	SD	20	Psun_71517-Ra
CM043853.1	94060236	94060236	PSUN_71518-RA	0.33	SD	20	Psun_71518-Ra
CM043853.1	94166888	94166888	Ubap2	1.34	SD	8	Ubap2
CM043853.1	94242269	94242269	PSUN_71521-RA	0.38	SD	20	Psun_71521-Ra
CM043853.1	94278616	94278616	NOL6	1.9	SD	38	Nol6
CM043853.1	94340170	94340170	Aqp7	0.35	SD	8	Aqp7
CM043853.1	94357132	94357132	PSUN_71522-RA	0.17	SD	20	Psun_71522-Ra
CM043853.1	94385229	94385229	PSUN_71524-RA	6.86	SD	20	Psun_71524-Ra
CM043853.1	94541179	94541179	B4galt1	2.54	SD	8	B4galt1
CM043853.1	94637447	94637447	Smu1	4.85	SD	32	Smu1
CM043853.1	94716279	94716279	PSUN_71526-RA	4.79	SD	36	Psun_71526-Ra
CM043853.1	95032626	95032626	TOPORS	2.53	SD	14	Topors
CM043853.1	95035942	95035942	PSUN_71528-RA	5.58	SD	14	Psun_71528-Ra
CM043853.1	95076691	95076691	Rigi	12.17	SD	38	Rigi
CM043853.1	95349951	95349951	LDHA	9.51	SD	14	Ldha
CM043853.1	97090584	97090584	CPSF4	8.12	SD	36	Cpsf4
CM043853.1	99014990	99014990	LINGO2	2.42	SD	20	Lingo2
CM043853.1	99417131	99417131	C9orf72	3.97	SD	32	C9orf72
CM043853.1	99532897	99532897	MOB3B	9.36	SD	20	Mob3b
CM043853.1	99719318	99719323	Zfp292	4.54	SD	8	Zfp292
CM043853.1	99792322	99792325	ZNF292	14.04	SD	32	Znf292
CM043853.1	99872400	99872400	Gm136	6.85	SD	8	Gm136
CM043853.1	100519950	100519950	Spaca1	13.75	SD	36	Spaca1
CM043853.1	100629904	100629904	PSUN_71538-RA	5.15	SD	14	Psun_71538-Ra
CM043853.1	101317743	101317743	PSUN_71539-RA	6.73	SD	20	Psun_71539-Ra
CM043853.1	101337769	101337769	Pnrc1	0.94	SD	14	Pnrc1
CM043853.1	101393808	101393808	Pm20d2	1.12	SD	38	Pm20d2
CM043853.1	101417325	101417325	PSUN_71540-RA	4.88	SD	36	Psun_71540-Ra
CM043853.1	101497569	101497569	PSUN_71541-RA	8.5	SD	20	Psun_71541-Ra
CM043853.1	101542178	101542178	PSUN_71543-RA	6.77	SD	20	Psun_71543-Ra
CM043853.1	101665488	101665488	PSUN_71544-RA	7.6	SD	38	Psun_71544-Ra
CM043853.1	101750847	101750847	Ankrd6	4.16	SD	36	Ankrd6
CM043853.1	101883922	101883922	PSUN_71547-RA	1.83	SD	20	Psun_71547-Ra
CM043853.1	101959718	101959718	Gja10	1.36	SD	14	Gja10
CM043853.1	101961749	101961749	Znf787	1.66	SD	14	Znf787
CM043853.1	102516348	102516348	PSUN_71550-RA	8.54	SD	32	Psun_71550-Ra
CM043853.1	103642988	103643000	Naa11	2.38	SD	20	Naa11
CM043853.1	104824764	104824764	PSUN_71553-RA	5.4	SD	38	Psun_71553-Ra
CM043853.1	105840854	105840854	NDUFB8	3.76	SD	36	Ndufb8
CM043853.1	108059574	108059574	Nbn	2.92	SD	20	Nbn
CM043853.1	108167979	108167979	Ptp4a1	4.6	SD	20	Ptp4a1
CM043853.1	110200606	110200606	TRAPPC1	1.08	SD	14	Trappc1
CM043853.1	110844273	110844273	Slc25a5	5.64	SD	14	Slc25a5
CM043853.1	110994080	110994080	RPL29	2.98	SD	8	Rpl29
CM043853.1	111262106	111262106	Slc7a13	1.71	SD	20	Slc7a13
CM043853.1	111484570	111484570	PSUN_71557-RA	3.33	SD	32	Psun_71557-Ra
CM043853.1	111583904	111583904	PSUN_71559-RA	1.28	SD	14	Psun_71559-Ra
CM043853.1	111594026	111594026	Klb	12.15	SD	8	Klb
CM043853.1	111641347	111641347	PSUN_71560-RA	2.45	SD	20	Psun_71560-Ra
CM043853.1	111661499	111661499	PSUN_71561-RA	5.35	SD	8	Psun_71561-Ra
CM043853.1	111684755	111684755	PSUN_71562-RA	3.09	SD	8	Psun_71562-Ra
CM043853.1	111701642	111701642	PSUN_71563-RA	2.14	SD	20	Psun_71563-Ra
CM043853.1	111883327	111883335	PSUN_71564-RA	6.22	SD	14	Psun_71564-Ra
CM043853.1	111969806	111969806	PSUN_71567-RA	3.68	SD	14	Psun_71567-Ra
CM043853.1	111998291	111998291	PSUN_71569-RA	7.32	SD	38	Psun_71569-Ra
CM043853.1	112010265	112010265	N4BP2	2.21	SD	38	N4bp2
CM043853.1	112107628	112107628	PSUN_71572-RA	6.82	SD	38	Psun_71572-Ra
CM043853.1	112113563	112113563	Rhoh	0.32	SD	32	Rhoh
CM043853.1	112201440	112201440	CHRNA9	4.24	SD	38	Chrna9
CM043853.1	112264595	112264595	PSUN_71575-RA	0.72	SD	14	Psun_71575-Ra
CM043853.1	112365263	112365263	PSUN_71576-RA	0.87	SD	36	Psun_71576-Ra
CM043853.1	112456996	112456996	PSUN_71578-RA	2.92	SD	14	Psun_71578-Ra
CM043853.1	112461608	112461608	Nsun7	9.93	SD	8	Nsun7
CM043853.1	112545389	112545389	PSUN_71580-RA	4.86	SD	32	Psun_71580-Ra
CM043853.1	112555058	112555058	PSUN_71581-RA	6.1	SD	20	Psun_71581-Ra
CM043853.1	113132767	113132767	Limch1	1.19	SD	20	Limch1
CM043853.1	113286805	113286805	Taf9	4.31	SD	14	Taf9
CM043853.1	113568250	113568250	PSUN_71583-RA	6.21	SD	8	Psun_71583-Ra
CM043853.1	113736572	113736578	Shisa3	1.23	SD	14	Shisa3
CM043853.1	114129811	114129811	Grxcr1	3.84	SD	32	Grxcr1
CM043853.1	114964439	114964439	PSUN_71585-RA	4.83	SD	20	Psun_71585-Ra
CM043853.1	115373472	115373472	CFAP418	5.35	SD	36	Cfap418
CM043853.1	115476000	115476000	GUF1	3.92	SD	36	Guf1
CM043853.1	117528461	117528461	PSUN_71588-RA	5.56	SD	38	Psun_71588-Ra
CM043853.1	117588656	117588656	GABRB1	1.15	SD	38	Gabrb1
CM043853.1	117694512	117694512	Atp10d	0.58	SD	38	Atp10d
CM043853.1	118079470	118079470	Nipal1	7.52	SD	14	Nipal1
CM043853.1	118303526	118303526	Slain2	3.49	SD	14	Slain2
CM043853.1	118385236	118385236	Slc10a4	3.03	SD	20	Slc10a4
CM043853.1	118388902	118388902	PSUN_71592-RA	3.91	SD	36	Psun_71592-Ra
CM043853.1	118392726	118392726	Zar1	4.47	SD	38	Zar1
CM043853.1	118463855	118463855	PSUN_71593-RA	9.55	SD	20	Psun_71593-Ra
CM043853.1	118612721	118612729	PSUN_71595-RA	9.72	SD	38	Psun_71595-Ra
CM043853.1	118728804	118728804	PSUN_71597-RA	2.21	SD	20	Psun_71597-Ra
CM043853.1	118798058	118798058	PSUN_71599-RA	2.28	SD	8	Psun_71599-Ra
CM043853.1	119506285	119506285	Rasl11b	3.75	SD	32	Rasl11b
CM043853.1	119834969	119834969	PSUN_71605-RA	7.44	SD	38	Psun_71605-Ra
CM043853.1	120341066	120341066	PSUN_71608-RA	16.59	SD	36	Psun_71608-Ra
CM043853.1	120358735	120358735	Gsx2	6.58	SD	36	Gsx2
CM043853.1	120439697	120439697	Pdgfra	8.61	SD	32	Pdgfra
CM043853.1	120568539	120568539	PSUN_71609-RA	1.37	SD	38	Psun_71609-Ra
CM043853.1	120665690	120665690	PSUN_71610-RA	2.98	SD	8	Psun_71610-Ra
CM043853.1	120732436	120732436	PSUN_71611-RA	3.52	SD	14	Psun_71611-Ra
CM043853.1	120886029	120886029	V-KIT	4.18	SD	32	v-Kit
CM043853.1	120894541	120894541	KIT	18.85	SD	32	Kit
CM043853.1	121060200	121060200	PSUN_71615-RA	4.66	SD	36	Psun_71615-Ra
CM043853.1	121265253	121265253	PSUN_71616-RA	5.26	SD	14	Psun_71616-Ra
CM043853.1	121372392	121372392	Tmem165	3.72	SD	20	Tmem165
CM043853.1	121442788	121442788	PSUN_71618-RA	5.98	SD	20	Psun_71618-Ra
CM043853.1	121683518	121683518	EXOC1	5.2	SD	8	Exoc1
CM043853.1	121705291	121705291	PSUN_71619-RA	14.88	SD	32	Psun_71619-Ra
CM043853.1	121737694	121737694	Cep135	5.23	SD	8	Cep135
CM043853.1	121952780	121952780	Cracd	5.24	SD	14	Cracd
CM043853.1	122050658	122050658	Paics	1.95	SD	14	Paics
CM043853.1	122062984	122062984	SRP72	0.42	SD	20	Srp72
CM043853.1	122080388	122080388	PSUN_71621-RA	11.35	SD	38	Psun_71621-Ra
CM043853.1	122098909	122098909	PSUN_71622-RA	5.74	SD	20	Psun_71622-Ra
CM043853.1	122102862	122102862	Spmap2l	7.62	SD	20	Spmap2l
CM043853.1	122330088	122330088	Rest	7.11	SD	36	Rest
CM043853.1	122373365	122373365	Polr2b	4.51	SD	14	Polr2b
CM043853.1	122392021	122392021	PSUN_71626-RA	12.14	SD	8	Psun_71626-Ra
CM043853.1	122653219	122653219	PSUN_71627-RA	1.27	SD	8	Psun_71627-Ra
CM043853.1	125148980	125148980	NCR3LG1	12.31	SD	38	Ncr3lg1
CM043853.1	125691729	125691729	Ints15	1.21	SD	8	Ints15
CM043853.1	125696958	125696958	PSUN_71629-RA	5.85	SD	38	Psun_71629-Ra
CM043853.1	125737921	125737921	ADGRL3	4.26	SD	14	Adgrl3
CM043853.1	126968912	126968912	ERVK-9	4.14	SD	14	Ervk-9
CM043853.1	129698436	129698445	PSUN_71630-RA	7.88	SD	20	Psun_71630-Ra
CM043853.1	130292794	130292794	Ythdc1	6.66	SD	20	Ythdc1
CM043853.1	130475120	130475120	Ugt2b17	7.55	SD	20	Ugt2b17
CM043853.1	130915462	130915462	Dzip1	3.8	SD	38	Dzip1
CM043853.1	131039688	131039688	Csn3	7.82	SD	20	Csn3
CM043853.1	131132799	131132799	Cabs1	12.58	SD	36	Cabs1
CM043853.1	131422555	131422555	PSUN_71633-RA	1.56	SD	38	Psun_71633-Ra
CM043853.1	131493371	131493371	Ambn	1.06	SD	32	Ambn
CM043853.1	131527736	131527736	Enam	1.19	SD	38	Enam
CM043853.1	131565007	131565007	Utp3	2.98	SD	14	Utp3
CM043853.1	131762544	131762544	PSUN_71636-RA	2.58	SD	20	Psun_71636-Ra
CM043853.1	132068189	132068189	Slc4a4	2.02	SD	20	Slc4a4
CM043853.1	132408810	132408810	Npffr2	16.6	SD	36	Npffr2
CM043853.1	133262544	133262544	Afm	3.88	SD	8	Afm
CM043853.1	133292725	133292725	AFP	13.33	SD	38	Afp
CM043853.1	133446911	133446911	Cops2	6.32	SD	38	Cops2
CM043853.1	133477769	133477769	Cxcl5	11.05	SD	20	Cxcl5
CM043853.1	133490555	133490555	PSUN_71643-RA	2.4	SD	14	Psun_71643-Ra
CM043853.1	133554890	133554890	Ankra2	1.94	SD	14	Ankra2
CM043853.1	133617628	133617628	CXCL1	2.72	SD	20	Cxcl1
CM043853.1	133657859	133657859	Mthfd2l	1.18	SD	32	Mthfd2l
CM043853.1	134640104	134640104	PSUN_71646-RA	0.71	SD	36	Psun_71646-Ra
CM043853.1	134670479	134670479	eef1a	4.2	SD	20	Eef1a
CM043853.1	134744873	134744873	PSUN_71648-RA	1.09	SD	32	Psun_71648-Ra
CM043853.1	134762886	134762886	Uso1	0.23	SD	8	Uso1
CM043853.1	134981725	134981730	PSUN_71650-RA	11.99	SD	14	Psun_71650-Ra
CM043853.1	135008755	135008755	Art3	0.85	SD	8	Art3
CM043853.1	135126136	135126136	FAM47E	0.01	SD	8	Fam47e
CM043853.1	135151463	135151463	PSUN_71652-RA	4.75	SD	38	Psun_71652-Ra
CM043853.1	135157131	135157131	PSUN_71653-RA	1.76	SD	38	Psun_71653-Ra
CM043853.1	135165436	135165436	STBD1	3.73	SD	20	Stbd1
CM043853.1	135222921	135222921	Shroom3	2.28	SD	20	Shroom3
CM043853.1	135260625	135260625	PSUN_71655-RA	4.75	SD	36	Psun_71655-Ra
CM043853.1	135308846	135308846	PSUN_71657-RA	2.65	SD	36	Psun_71657-Ra
CM043853.1	135339579	135339579	PSUN_71659-RA	11.5	SD	8	Psun_71659-Ra
CM043853.1	135521400	135521400	PSUN_71662-RA	1.78	SD	14	Psun_71662-Ra
CM043853.1	135539992	135539992	PSUN_71663-RA	4.4	SD	32	Psun_71663-Ra
CM043853.1	135643093	135643093	SEPTIN11	3.88	SD	32	Septin11
CM043853.1	135645308	135645308	PSUN_71664-RA	2.44	SD	38	Psun_71664-Ra
CM043853.1	135650930	135650930	PSUN_71665-RA	6.33	SD	8	Psun_71665-Ra
CM043853.1	135653674	135653674	sept8a	5.99	SD	8	Sept8a
CM043853.1	135843533	135843533	PRAME	7.29	SD	38	Prame
CM043853.1	135843533	135843533	PRAMEF20	7.29	SD	38	Pramef20
CM043853.1	135960497	135960497	PRAMEF2	11.73	SD	20	Pramef2
CM043853.1	136333980	136333980	Mrpl1	1.37	SD	20	Mrpl1
CM043853.1	136472437	136472437	PSUN_71667-RA	2.62	SD	38	Psun_71667-Ra
CM043853.1	136641204	136641204	Fras1	9.38	SD	8	Fras1
CM043853.1	137115206	137115206	Bmp2k	1.09	SD	38	Bmp2k
CM043853.1	137603466	137603466	PSUN_71669-RA	1.71	SD	8	Psun_71669-Ra
CM043853.1	138081035	138081035	Prdm8	1.33	SD	38	Prdm8
CM043853.1	138091132	138091132	PSUN_71670-RA	3.37	SD	36	Psun_71670-Ra
CM043853.1	138135993	138135993	Fgf5	2.67	SD	38	Fgf5
CM043853.1	138673283	138673283	Bmp3	0.36	SD	8	Bmp3
CM043853.1	139141416	139141416	PSUN_71673-RA	0.36	SD	38	Psun_71673-Ra
CM043853.1	139299945	139299945	PSUN_71674-RA	3.01	SD	32	Psun_71674-Ra
CM043853.1	139399160	139399160	PSUN_71675-RA	0.42	SD	38	Psun_71675-Ra
CM043853.1	139672883	139672883	PSUN_71677-RA	6.35	SD	20	Psun_71677-Ra
CM043853.1	139674036	139674036	PSUN_71678-RA	3.39	SD	20	Psun_71678-Ra
CM043853.1	139775265	139775265	PSUN_71679-RA	3.96	SD	32	Psun_71679-Ra
CM043853.1	139802927	139802930	PSUN_71680-RA	5.55	SD	20	Psun_71680-Ra
CM043853.1	140047763	140047763	PSUN_71682-RA	6.92	SD	20	Psun_71682-Ra
CM043853.1	140429680	140429680	Gpat3	1.9	SD	38	Gpat3
CM043853.1	140449300	140449300	PSUN_71686-RA	3.46	SD	20	Psun_71686-Ra
CM043853.1	141885938	141885938	ARHGAP24	8.56	SD	32	Arhgap24
CM043853.1	142495904	142495904	RPLP1	5.03	SD	32	Rplp1
CM043853.1	142567249	142567249	PSUN_71689-RA	0.11	SD	20	Psun_71689-Ra
CM043853.1	142574599	142574599	PSUN_71690-RA	2.87	SD	8	Psun_71690-Ra
CM043853.1	142686067	142686067	PSUN_71691-RA	5.1	SD	38	Psun_71691-Ra
CM043853.1	142686476	142686476	Ptpn13	4.22	SD	38	Ptpn13
CM043853.1	142849431	142849435	PSUN_71692-RA	9.18	SD	20	Psun_71692-Ra
CM043853.1	142874223	142874223	PSUN_71693-RA	7.8	SD	38	Psun_71693-Ra
CM043853.1	142941163	142941163	AFF1	0.78	SD	20	Aff1
CM043853.1	143144242	143144242	PSUN_71695-RA	10.8	SD	14	Psun_71695-Ra
CM043853.1	143172404	143172404	PSUN_71696-RA	7.77	SD	32	Psun_71696-Ra
CM043853.1	143284955	143284955	Dspp	2.83	SD	38	Dspp
CM043853.1	143305229	143305229	Dmp1	11.46	SD	36	Dmp1
CM043853.1	143334156	143334156	PSUN_71697-RA	3.93	SD	20	Psun_71697-Ra
CM043853.1	143398548	143398548	Mepe	0.61	SD	38	Mepe
CM043853.1	143492566	143492566	Spp1	3.9	SD	38	Spp1
CM043853.1	143502116	143502116	PSUN_71698-RA	6.68	SD	38	Psun_71698-Ra
CM043853.1	143515324	143515324	Pkd2	0.71	SD	38	Pkd2
CM043853.1	143562016	143562016	THOC2	1.65	SD	32	Thoc2
CM043853.1	143710297	143710297	Lrrc8b	4.74	SD	32	Lrrc8b
CM043853.1	143788147	143788147	Lrrc8c	2.24	SD	36	Lrrc8c
CM043853.1	143799009	143799009	PSUN_71700-RA	9.19	SD	8	Psun_71700-Ra
CM043853.1	143882950	143882950	PSUN_71701-RA	5.87	SD	14	Psun_71701-Ra
CM043853.1	144043685	144043694	ADIPOR1	14.19	SD	20	Adipor1
CM043853.1	144592857	144592857	PSUN_71704-RA	3.27	SD	38	Psun_71704-Ra
CM043853.1	144716155	144716155	PSUN_71705-RA	1.6	SD	38	Psun_71705-Ra
CM043853.1	144953438	144953438	PSUN_71706-RA	8.98	SD	32	Psun_71706-Ra
CM043853.1	145023764	145023764	PSUN_71707-RA	4.97	SD	32	Psun_71707-Ra
CM043853.1	145027387	145027387	PSUN_71708-RA	1.04	SD	38	Psun_71708-Ra
CM043853.1	145417630	145417630	Brdt	8.45	SD	8	Brdt
CM043853.1	145468265	145468265	Ephx4	0.34	SD	38	Ephx4
CM043853.1	145491964	145491964	Lpcat2b	0.67	SD	8	Lpcat2b
CM043853.1	145546220	145546220	Btbd8	5.16	SD	38	Btbd8
CM043853.1	145641903	145641915	Rpap2	15.77	SD	36	Rpap2
CM043853.1	145859761	145859761	Ube2d2b	5.24	SD	14	Ube2d2b
CM043853.1	146025681	146025681	PSUN_71714-RA	10.33	SD	20	Psun_71714-Ra
CM043853.1	146047451	146047451	PSUN_71715-RA	5.78	SD	36	Psun_71715-Ra
CM043853.1	146118553	146118553	CCDC18	5.31	SD	32	Ccdc18
CM043853.1	146166440	146166448	PSUN_71717-RA	31.72	SD	20	Psun_71717-Ra
CM043853.1	146166440	146166448	PSUN_71718-RA	31.72	SD	20	Psun_71718-Ra
CM043853.1	146182255	146182255	Prpf4	5.03	SD	32	Prpf4
CM043853.1	146246795	146246795	PIGG	6	SD	8	Pigg
CM043853.1	146310206	146310206	Pde6b	1.05	SD	36	Pde6b
CM043853.1	146537358	146537361	Tmem175	4.63	SD	14	Tmem175
CM043853.1	146666970	146666970	CHMP1B	4.84	SD	20	Chmp1b
CM043853.1	146845443	146845443	PSUN_71723-RA	11.53	SD	20	Psun_71723-Ra
CM043853.1	146878666	146878666	PSUN_71725-RA	1.92	SD	8	Psun_71725-Ra
CM043853.1	146919532	146919532	Golga1	4.77	SD	8	Golga1
CM043853.1	146948684	146948684	Atp5pb	9.63	SD	32	Atp5pb
CM043853.1	147011094	147011094	PSUN_71727-RA	4.94	SD	36	Psun_71727-Ra
CM043853.1	147221501	147221501	Nr5a1	0.89	SD	36	Nr5a1
CM043853.1	148098169	148098169	Dennd1a	2.31	SD	32	Dennd1a
CM043853.1	148126462	148126462	Rpsa	3.77	SD	14	Rpsa
CM043853.1	148134775	148134775	PSUN_71732-RA	2.1	SD	38	Psun_71732-Ra
CM043853.1	148139880	148139880	PSUN_71733-RA	7.53	SD	8	Psun_71733-Ra
CM043853.1	148145164	148145164	PSUN_71734-RA	4.78	SD	8	Psun_71734-Ra
CM043853.1	148178842	148178842	PSUN_71735-RA	2.86	SD	14	Psun_71735-Ra
CM043853.1	148234456	148234456	PSUN_71736-RA	0.54	SD	8	Psun_71736-Ra
CM043853.1	148239374	148239374	Strbp	2.49	SD	8	Strbp
CM043853.1	148370318	148370318	PSUN_71737-RA	1.13	SD	14	Psun_71737-Ra
CM043853.1	148379854	148379854	PSUN_71738-RA	0.26	SD	14	Psun_71738-Ra
CM043853.1	148407229	148407229	ZBTB26	2.6	SD	8	Zbtb26
CM043853.1	148415041	148415041	Zbtb6	1.72	SD	20	Zbtb6
CM043853.1	148455427	148455427	RC3H2	1.37	SD	36	Rc3h2
CM043853.1	148458326	148458326	PSUN_71739-RA	5.65	SD	36	Psun_71739-Ra
CM043853.1	148496093	148496093	Pdcl	12.28	SD	32	Pdcl
CM043853.1	148643032	148643032	OR1L8	9.53	SD	38	Or1l8
CM043853.1	148681091	148681091	OR1N1	3.32	SD	8	Or1n1
CM043853.1	148919445	148919445	PSUN_71741-RA	9.34	SD	36	Psun_71741-Ra
CM043853.1	148950089	148950089	RBM18	2	SD	38	Rbm18
CM043853.1	149080558	149080558	Ttll11	11.57	SD	20	Ttll11
CM043853.1	149283904	149283904	PSUN_71743-RA	2.84	SD	20	Psun_71743-Ra
CM043853.1	149352990	149352990	PSUN_71746-RA	11.05	SD	20	Psun_71746-Ra
CM043853.1	149487444	149487444	PSUN_71748-RA	1.67	SD	32	Psun_71748-Ra
CM043853.1	149669349	149669349	Ggta1	2.83	SD	38	Ggta1
CM043853.1	150063439	150063439	C5	9.06	SD	36	C5
CM043853.1	150169535	150169535	Traf1	5.51	SD	8	Traf1
CM043853.1	150197786	150197786	PHF19	2.18	SD	8	Phf19
CM043853.1	150282467	150282467	Fbxw2	0.51	SD	38	Fbxw2
CM043853.1	150321044	150321044	RABEPK	5.72	SD	8	Rabepk
CM043853.1	150369579	150369579	Gapvd1	8.16	SD	14	Gapvd1
CM043853.1	150535088	150535088	PSUN_71752-RA	0.19	SD	8	Psun_71752-Ra
CM043853.1	151307012	151307012	MVB12B	0.89	SD	20	Mvb12b
CM043853.1	151472450	151472450	Lmx1b	3.01	SD	32	Lmx1b
CM043853.1	151583358	151583358	ZBTB43	0.49	SD	38	Zbtb43
CM043853.1	151621967	151621967	ZBTB34	2.95	SD	20	Zbtb34
CM043853.1	151854381	151854381	RALGPS1	8.03	SD	38	Ralgps1
CM043853.1	151969800	151969811	PSUN_71760-RA	13.36	SD	32	Psun_71760-Ra
CM043853.1	152012253	152012253	PSUN_71761-RA	2.81	SD	32	Psun_71761-Ra
CM043853.1	152039682	152039682	Garnl3	4.28	SD	38	Garnl3
CM043853.1	152209833	152209833	Stxbp1	0.99	SD	38	Stxbp1
CM043853.1	152245558	152245558	Cfap157	3.87	SD	14	Cfap157
CM043853.1	152255955	152255965	Ttc16	0.43	SD	8	Ttc16
CM043853.1	152317410	152317410	CDK9	6.74	SD	36	Cdk9
CM043853.1	152334949	152334949	FPGS	9.78	SD	32	Fpgs
CM043853.1	152403376	152403376	PSUN_71766-RA	6.27	SD	8	Psun_71766-Ra
CM043853.1	152572488	152572488	Slc25a25	4.23	SD	32	Slc25a25
CM043853.1	152597945	152597945	Lcn2	2.25	SD	14	Lcn2
CM043853.1	152606435	152606435	BBLN	0.13	SD	14	Bbln
CM043853.1	152648074	152648074	DNM1	4.49	SD	38	Dnm1
CM043853.1	152652505	152652505	PSUN_71769-RA	5.68	SD	38	Psun_71769-Ra
CM043853.1	152724280	152724280	UCK1	4.37	SD	36	Uck1
CM043853.1	152932372	152932372	PSUN_71773-RA	14.4	SD	20	Psun_71773-Ra
CM043853.1	152960949	152960949	PSUN_71774-RA	2.32	SD	14	Psun_71774-Ra
CM043853.1	152973264	152973264	RPL30	0.02	SD	8	Rpl30
CM043853.1	152977991	152977991	PSUN_71776-RA	1.83	SD	38	Psun_71776-Ra
CM043853.1	153151370	153151376	Fibcd1	5.88	SD	20	Fibcd1
CM043853.1	153158722	153158722	Qrfp	0.78	SD	20	Qrfp
CM043853.1	153753295	153753295	PSUN_71785-RA	3.17	SD	14	Psun_71785-Ra
CM043853.1	153831646	153831646	Fnbp1	0.43	SD	38	Fnbp1
CM043853.1	153844701	153844701	PSUN_71786-RA	6.14	SD	38	Psun_71786-Ra
CM043853.1	153933453	153933453	PSUN_71787-RA	1.99	SD	32	Psun_71787-Ra
CM043853.1	154109846	154109846	Asb6	5.14	SD	38	Asb6
CM043853.1	154134296	154134296	PSUN_71795-RA	4.42	SD	8	Psun_71795-Ra
CM043853.1	154164689	154164689	PSUN_71796-RA	2.2	SD	32	Psun_71796-Ra
CM043853.1	154497011	154497011	Crat	0.04	SD	38	Crat
CM043853.1	154626663	154626663	Dolk	3.41	SD	38	Dolk
CM043853.1	154712476	154712476	Kyat1	4.67	SD	20	Kyat1
CM043853.1	154750049	154750049	PSUN_71804-RA	3.45	SD	32	Psun_71804-Ra
CM043853.1	154751506	154751506	PSUN_71805-RA	4.31	SD	8	Psun_71805-Ra
CM043853.1	154856171	154856171	Dync2i2	6.92	SD	38	Dync2i2
CM043853.1	154897649	154897654	PSUN_71806-RA	13.9	SD	38	Psun_71806-Ra
CM043853.1	154913639	154913639	PSUN_71807-RA	7.22	SD	32	Psun_71807-Ra
CM043853.1	154971009	154971009	PSUN_71808-RA	7.71	SD	20	Psun_71808-Ra
CM043853.1	155009657	155009657	PSUN_71811-RA	13.67	SD	14	Psun_71811-Ra
CM043853.1	155064496	155064496	PSUN_71812-RA	4.27	SD	38	Psun_71812-Ra
CM043853.1	155110491	155110491	Trub2	11.01	SD	32	Trub2
CM043853.1	155140831	155140831	PRRT1B	1.59	SD	38	Prrt1b
CM043853.1	155539349	155539349	PSUN_71814-RA	6.03	SD	32	Psun_71814-Ra
CM043853.1	155638842	155638842	PSUN_71816-RA	11.73	SD	32	Psun_71816-Ra
CM043853.1	155645536	155645536	Ntng2	0.19	SD	32	Ntng2
CM043853.1	155731330	155731330	PSUN_71818-RA	2.28	SD	36	Psun_71818-Ra
CM043853.1	155819946	155819946	PSUN_71820-RA	0.97	SD	32	Psun_71820-Ra
CM043853.1	155827145	155827145	PSUN_71821-RA	0.62	SD	32	Psun_71821-Ra
CM043853.1	155828903	155828903	PSUN_71822-RA	2.42	SD	32	Psun_71822-Ra
CM043853.1	155886018	155886018	PSUN_71823-RA	5.13	SD	32	Psun_71823-Ra
CM043853.1	155910697	155910697	PSUN_71824-RA	2.56	SD	8	Psun_71824-Ra
CM043853.1	155931270	155931270	Barhl1	2.83	SD	32	Barhl1
CM043853.1	156009563	156009563	Gtf3c4	3.8	SD	14	Gtf3c4
CM043853.1	156074783	156074783	RPS2	2.2	SD	38	Rps2
CM043853.1	156294435	156294435	Cel	4.31	SD	8	Cel
CM043853.1	156296500	156296500	PSUN_71827-RA	2.71	SD	8	Psun_71827-Ra
CM043853.1	156352644	156352644	PSUN_71828-RA	6.86	SD	8	Psun_71828-Ra
CM043853.1	156374492	156374495	Pierce1	3.01	SD	20	Pierce1
CM043853.1	156573827	156573827	PSUN_71829-RA	7.51	SD	14	Psun_71829-Ra
CM043853.1	157294072	157294072	PSUN_71833-RA	0.59	SD	38	Psun_71833-Ra
CM043853.1	157315455	157315455	Rpl22l1	4.99	SD	14	Rpl22l1
CM043853.1	157342041	157342041	Brd3	11.41	SD	20	Brd3
CM043853.1	157368739	157368739	VAV2	5.29	SD	38	Vav2
CM043853.1	157545241	157545241	Sardh	0.2	SD	38	Sardh
CM043853.1	157610072	157610072	PSUN_71836-RA	0.34	SD	14	Psun_71836-Ra
CM043853.1	157675308	157675308	fam163b	3.86	SD	38	Fam163b
CM043853.1	157724199	157724199	MYMK	1.53	SD	20	Mymk
CM043853.1	157755688	157755688	PSUN_71837-RA	2.99	SD	32	Psun_71837-Ra
CM043853.1	157759780	157759780	Slc2a6	0.48	SD	32	Slc2a6
CM043853.1	157769690	157769690	PSUN_71838-RA	0.45	SD	14	Psun_71838-Ra
CM043853.1	157811415	157811415	Rexo4	1.9	SD	20	Rexo4
CM043853.1	157851690	157851690	Surf4	0.03	SD	20	Surf4
CM043853.1	157851690	157851690	PSUN_71839-RA	0.03	SD	20	Psun_71839-Ra
CM043853.1	157933745	157933745	Abo	4.12	SD	38	Abo
CM043853.1	158476102	158476102	Agpat2	1.2	SD	8	Agpat2
CM043853.1	158600335	158600335	Notch1	4.42	SD	38	Notch1
CM043853.1	158638072	158638072	Sec16a	1.03	SD	36	Sec16a
CM043853.1	158701102	158701112	SNAPC4	4.14	SD	20	Snapc4
CM043853.1	158723494	158723494	Card9	0.53	SD	14	Card9
CM043853.1	158775919	158775919	Ccdc187	2.42	SD	8	Ccdc187
CM043853.1	158825734	158825734	PSUN_71844-RA	13.11	SD	38	Psun_71844-Ra
CM043853.1	158828888	158828888	Qsox2	10.78	SD	8	Qsox2
CM043853.1	158849034	158849034	PSUN_71845-RA	3.64	SD	32	Psun_71845-Ra
CM043853.1	158861310	158861310	Lhx3	0.92	SD	32	Lhx3
CM043853.1	159010052	159010052	Nacc2	0.56	SD	20	Nacc2
CM043853.1	159048691	159048691	Ubac1	2.99	SD	8	Ubac1
CM043853.1	159107985	159107985	Camsap1	1.63	SD	20	Camsap1
CM043853.1	159179702	159179702	PSUN_71846-RA	16.44	SD	20	Psun_71846-Ra
CM043853.1	159232574	159232574	Sohlh1	3.87	SD	36	Sohlh1
CM043853.1	159341089	159341089	Mycb	0.21	SD	36	Mycb
CM043853.1	159427045	159427045	Ccdc183	5.6	SD	36	Ccdc183
CM043853.1	159454889	159454889	Rabl6	1.78	SD	14	Rabl6
CM043853.1	159462108	159462139	Ajm1	10.4	SD	32	Ajm1
CM043853.1	159471666	159471666	Mamdc4	7.84	SD	38	Mamdc4
CM043853.1	159583772	159583772	Paxx	5.3	SD	36	Paxx
CM043853.1	159674566	159674566	UAP1L1	7.25	SD	36	Uap1l1
CM043853.1	159684030	159684030	Dpp7	1.18	SD	36	Dpp7
CM043853.1	159724864	159724872	Grin1	0.47	SD	20	Grin1
CM043853.1	159805078	159805078	Slc34a3	1.48	SD	20	Slc34a3
CM043853.1	159811649	159811649	Tubb4b	1.56	SD	8	Tubb4b
CM043853.1	159815669	159815669	PSUN_71850-RA	3.54	SD	38	Psun_71850-Ra
CM043853.1	159822283	159822283	Nelfb	2.73	SD	8	Nelfb
CM043853.1	159839598	159839598	Tor4a	12.46	SD	32	Tor4a
CM043853.1	159942613	159942613	Noxa1	12.19	SD	20	Noxa1
CM043853.1	160050018	160050018	Mrpl41	2.72	SD	20	Mrpl41
CM043853.1	160052049	160052049	PSUN_71852-RA	1.18	SD	20	Psun_71852-Ra
CM043853.1	160098424	160098424	Arrdc1	2.8	SD	38	Arrdc1
CM043853.1	160130084	160130084	PSUN_71853-RA	0.67	SD	38	Psun_71853-Ra
CM043853.1	160162557	160162557	Ehmt1	6.47	SD	20	Ehmt1
CM043853.1	160195167	160195167	PSUN_71854-RA	2.5	SD	20	Psun_71854-Ra
CM043853.1	160283460	160283460	Cacna1b	6.41	SD	36	Cacna1b
CM043853.1	160599743	160599743	pax8	5.25	SD	38	Pax8
CM043853.1	160883213	160883213	PSUN_71858-RA	7.62	SD	36	Psun_71858-Ra
CM043853.1	160893270	160893270	Tbpl2	5.18	SD	38	Tbpl2
CM043853.1	161526885	161526885	Spopl	10.66	SD	20	Spopl
CM043853.1	161681829	161681829	PSUN_71859-RA	9.42	SD	38	Psun_71859-Ra
CM043853.1	162805348	162805348	CKS2	0.13	SD	8	Cks2
CM043853.1	166740083	166740083	Arhgap15	2.25	SD	38	Arhgap15
CM043853.1	170847437	170847440	ACVR2A	6.02	SD	38	Acvr2a
CM043853.1	171189721	171189721	Mbd5	3.04	SD	38	Mbd5
CM043853.1	171378149	171378149	PSUN_71862-RA	2.66	SD	20	Psun_71862-Ra
CM043853.1	171468570	171468570	Epc2	6.66	SD	38	Epc2
CM043853.1	171517287	171517287	PSUN_71863-RA	4.12	SD	8	Psun_71863-Ra
CM043853.1	171660170	171660172	Kif5c	3.97	SD	8	Kif5c
CM043853.1	173048798	173048798	PSUN_71865-RA	0.74	SD	20	Psun_71865-Ra
CM043853.1	173419554	173419554	Tas2r134	0.48	SD	20	Tas2r134
CM043853.1	173856988	173856988	RIF1	0.44	SD	8	Rif1
CM043853.1	174409880	174409880	PSUN_71870-RA	9.09	SD	14	Psun_71870-Ra
CM043853.1	174814414	174814414	Fmnl2	3.76	SD	8	Fmnl2
CM043853.1	174845847	174845847	fmnl3	2.6	SD	36	Fmnl3
CM043853.1	174946479	174946479	Arl6ip6	2.6	SD	32	Arl6ip6
CM043853.1	176339736	176339736	GALNT13	0.09	SD	20	Galnt13
CM043853.1	176650714	176650716	Rpl6	8.23	SD	14	Rpl6
CM043853.1	176869870	176869870	KCNJ3	5.14	SD	38	Kcnj3
CM043853.1	177163831	177163831	Mgat1	3.32	SD	20	Mgat1
CM043853.1	178418923	178418923	Gpd2	4.23	SD	20	Gpd2
CM043853.1	178997133	178997133	Galnt5	0.3	SD	36	Galnt5
CM043853.1	180167948	180167948	Pkp4	8.36	SD	20	Pkp4
CM043853.1	180413410	180413410	PSUN_71879-RA	12.08	SD	8	Psun_71879-Ra
CM043853.1	180613216	180613216	TANC1	5.1	SD	38	Tanc1
CM043853.1	180937924	180937924	PSUN_71881-RA	1.65	SD	36	Psun_71881-Ra
CM043853.1	180950180	180950180	PSUN_71883-RA	3.04	SD	14	Psun_71883-Ra
CM043853.1	181159761	181159761	PSUN_71884-RA	14.38	SD	8	Psun_71884-Ra
CM043853.1	181287769	181287769	PSUN_71885-RA	0.23	SD	36	Psun_71885-Ra
CM043853.1	181329323	181329323	FAZ1	8.3	SD	38	Faz1
CM043853.1	182214428	182214428	Tm2d1	1.29	SD	20	Tm2d1
CM043853.1	182401019	182401019	Tank	4.75	SD	20	Tank
CM043853.1	182508682	182508682	Rpn11	1.77	SD	20	Rpn11
CM043853.1	182545950	182545950	TBR1	1.59	SD	8	Tbr1
CM043853.1	182950790	182950790	SLC4A10	9.19	SD	32	Slc4a10
CM043853.1	186104644	186104644	Scn2a	6.79	SD	38	Scn2a
CM043853.1	186157860	186157860	para	4.26	SD	38	Para
CM043853.1	186158746	186158746	SCN3A	4.09	SD	38	Scn3a
CM043853.1	186329888	186329888	Csrnp3	17.22	SD	8	Csrnp3
CM043853.1	186364656	186364656	PSUN_71890-RA	1.34	SD	14	Psun_71890-Ra
CM043853.1	186450536	186450536	PSUN_71891-RA	4.79	SD	38	Psun_71891-Ra
CM043853.1	186716885	186716885	PSUN_71892-RA	2.33	SD	8	Psun_71892-Ra
CM043853.1	187713827	187713827	Xirp2	5.26	SD	36	Xirp2
CM043853.1	188300816	188300816	B3GALT1	3.2	SD	14	B3galt1
CM043853.1	188565877	188565877	PSUN_71894-RA	2.08	SD	38	Psun_71894-Ra
CM043853.1	188862561	188862561	Ankrd26	6.4	SD	20	Ankrd26
CM043853.1	188916938	188916938	AGAP3	2.35	SD	14	Agap3
CM043853.1	189355052	189355052	G6pc2	6.5	SD	8	G6pc2
CM043853.1	189416009	189416009	PSUN_71896-RA	9.59	SD	38	Psun_71896-Ra
CM043853.1	189505692	189505692	DHRS9	0.56	SD	8	Dhrs9
CM043853.1	189766259	189766259	PSUN_71897-RA	1.02	SD	38	Psun_71897-Ra
CM043853.1	189779702	189779702	Klhl41	8.91	SD	38	Klhl41
CM043853.1	189853719	189853719	Ppig	4.25	SD	36	Ppig
CM043853.1	189894806	189894806	Phospho2	0.94	SD	38	Phospho2
CM043853.1	189935644	189935644	Klhl23	21.47	SD	8	Klhl23
CM043853.1	189999948	189999948	Ubr3	8.52	SD	20	Ubr3
CM043853.1	190057609	190057609	PSUN_71901-RA	5.55	SD	38	Psun_71901-Ra
CM043853.1	190348468	190348468	Myo3b	4.98	SD	14	Myo3b
CM043853.1	190561569	190561569	Sp5	1.11	SD	14	Sp5
CM043853.1	190913335	190913335	PSUN_71907-RA	5.96	SD	14	Psun_71907-Ra
CM043853.1	191196246	191196246	Cybrd1	0.39	SD	8	Cybrd1
CM043853.1	191204572	191204572	PSUN_71912-RA	2.52	SD	20	Psun_71912-Ra
CM043853.1	191380650	191380650	PSUN_71913-RA	0.66	SD	8	Psun_71913-Ra
CM043853.1	191586429	191586429	PSUN_71917-RA	4.23	SD	20	Psun_71917-Ra
CM043853.1	191613158	191613158	Dlx1	0.26	SD	20	Dlx1
CM043853.1	191919900	191919900	Itga6	1.61	SD	14	Itga6
CM043853.1	192256512	192256512	RAPGEF4	0.07	SD	36	Rapgef4
CM043853.1	192355393	192355393	Map3k20	4.15	SD	32	Map3k20
CM043853.1	192372846	192372846	PSUN_71920-RA	2.67	SD	32	Psun_71920-Ra
CM043853.1	192561083	192561083	PSUN_71924-RA	5.67	SD	32	Psun_71924-Ra
CM043853.1	192614226	192614226	PSUN_71926-RA	0.83	SD	38	Psun_71926-Ra
CM043853.1	192877778	192877778	PSUN_71927-RA	4.65	SD	14	Psun_71927-Ra
CM043853.1	193046363	193046363	PSUN_71928-RA	3.41	SD	14	Psun_71928-Ra
CM043853.1	193065579	193065579	PSUN_71929-RA	6.53	SD	20	Psun_71929-Ra
CM043853.1	193212392	193212392	BTF3	2.58	SD	38	Btf3
CM043853.1	193367507	193367507	PSUN_71933-RA	5.01	SD	20	Psun_71933-Ra
CM043853.1	194442607	194442607	PSUN_71937-RA	2.6	SD	8	Psun_71937-Ra
CM043853.1	194626519	194626519	Hoxd13	5.85	SD	20	Hoxd13
CM043853.1	194633460	194633460	Hoxd12	3.82	SD	32	Hoxd12
CM043853.1	194647116	194647116	Hoxd10	0.57	SD	20	Hoxd10
CM043853.1	194659595	194659595	Hoxd8	5.95	SD	36	Hoxd8
CM043853.1	194679371	194679371	Hoxd4	2.87	SD	36	Hoxd4
CM043853.1	194695657	194695657	HOXD3	1.65	SD	20	Hoxd3
CM043853.1	194714770	194714770	Hoxd1	11.25	SD	36	Hoxd1
CM043853.1	195035760	195035760	PSUN_71940-RA	7.12	SD	14	Psun_71940-Ra
CM043853.1	195570448	195570448	PSUN_71942-RA	2.25	SD	8	Psun_71942-Ra
CM043853.1	195669912	195669912	PSUN_71943-RA	2.39	SD	20	Psun_71943-Ra
CM043853.1	195733737	195733737	Agps	0.99	SD	32	Agps
CM043853.1	195882685	195882685	Ift70a2	9.63	SD	14	Ift70a2
CM043853.1	196101008	196101008	TDRKH	1.29	SD	14	Tdrkh
CM043853.1	196268219	196268219	RBM45	0.65	SD	20	Rbm45
CM043853.1	198494007	198494007	PSUN_71951-RA	4.87	SD	20	Psun_71951-Ra
CM043853.1	198991747	198991747	Itga4	0.85	SD	14	Itga4
CM043853.1	199366052	199366052	Itprid2	2.22	SD	38	Itprid2
CM043853.1	199581330	199581330	GOLGA6L1	2.26	SD	20	Golga6l1
CM043853.1	200035758	200035758	PSUN_71953-RA	5.53	SD	20	Psun_71953-Ra
CM043853.1	200387686	200387686	Rbbp6	2.27	SD	36	Rbbp6
CM043853.1	200595830	200595830	PSUN_71955-RA	0.06	SD	20	Psun_71955-Ra
CM043853.1	200875400	200875400	PSUN_71956-RA	1.95	SD	8	Psun_71956-Ra
CM043853.1	202198395	202198395	Fsip2	5.73	SD	20	Fsip2
CM043853.1	202906141	202906141	Itgav	4.34	SD	8	Itgav
CM043853.1	202947899	202947899	Fam171b	2.49	SD	20	Fam171b
CM043853.1	203233026	203233026	Srsf3	2.64	SD	38	Srsf3
CM043853.1	203675738	203675738	Btbd18	2.11	SD	8	Btbd18
CM043853.1	203690786	203690786	PSUN_71964-RA	0.49	SD	8	Psun_71964-Ra
CM043853.1	203830728	203830728	Timm10	3.54	SD	14	Timm10
CM043853.1	203853051	203853051	Slc43a1	7.71	SD	14	Slc43a1
CM043853.1	203919152	203919152	Slc43a3	13.47	SD	14	Slc43a3
CM043853.1	203989616	203989616	Prg3	1.15	SD	8	Prg3
CM043853.1	204045390	204045390	Tnks1bp1	1.26	SD	14	Tnks1bp1
CM043853.1	204074344	204074352	PSUN_71967-RA	10.77	SD	8	Psun_71967-Ra
CM043853.1	204508307	204508307	Or5g29	0.3	SD	20	Or5g29
CM043853.1	204565957	204565957	Or5g9	2.14	SD	32	Or5g9
CM043853.1	204619382	204619382	Or9g19	0.22	SD	20	Or9g19
CM043853.1	204641478	204641478	OR9G4	9.28	SD	38	Or9g4
CM043853.1	204693418	204693418	OR10A7	4.56	SD	14	Or10a7
CM043853.1	204709831	204709831	Or5ar1	8.44	SD	20	Or5ar1
CM043853.1	204729781	204729781	Or5ap2	4.7	SD	14	Or5ap2
CM043853.1	204757631	204757631	OR5M10	1.77	SD	36	Or5m10
CM043853.1	204801106	204801106	OR5M11	1.71	SD	8	Or5m11
CM043853.1	204818636	204818643	Or5m5	26.17	SD	8	Or5m5
CM043853.1	204843737	204843737	OR5M3	4.22	SD	14	Or5m3
CM043853.1	204850048	204850048	OR5M9	2.78	SD	36	Or5m9
CM043853.1	204884731	204884731	Or8u3	0.07	SD	8	Or8u3
CM043853.1	205022822	205022822	Or5j3	1.19	SD	14	Or5j3
CM043853.1	205112469	205112469	Camk2g	6.61	SD	14	Camk2g
CM043853.1	205255708	205255708	OR5T1	16.86	SD	14	Or5t1
CM043853.1	205273856	205273856	Or5t9	2.86	SD	14	Or5t9
CM043853.1	205307580	205307587	OR8H3	4.13	SD	32	Or8h3
CM043853.1	205358181	205358181	Or5t17	4.11	SD	36	Or5t17
CM043853.1	205608789	205608797	OR10AG1	18.43	SD	8	Or10ag1
CM043853.1	205833236	205833236	OR5W2	3.57	SD	20	Or5w2
CM043853.1	206039387	206039387	OR5D18	5.25	SD	38	Or5d18
CM043853.1	206206850	206206850	Olfr1165-ps	0.64	SD	36	Olfr1165-Ps
CM043853.1	206238887	206238887	OR4P4	5.31	SD	32	Or4p4
CM043853.1	206278340	206278340	Synb	1.68	SD	20	Synb
CM043853.1	206356336	206356336	OR4C11	3.31	SD	36	Or4c11
CM043853.1	206424749	206424749	OR4S2	5.99	SD	32	Or4s2
CM043853.1	206467570	206467570	OR4C6	2.19	SD	14	Or4c6
CM043853.1	206474971	206474971	Or4c3d	2.76	SD	32	Or4c3d
CM043853.1	206572705	206572705	OR4C46	0.46	SD	32	Or4c46
CM043853.1	206740470	206740470	OR4C15	4.23	SD	8	Or4c15
CM043853.1	207286215	207286215	OR4A5	2.55	SD	32	Or4a5
CM043853.1	207375332	207375332	OR4C12	9.39	SD	8	Or4c12
CM043853.1	207424874	207424874	C1galt1c1	4	SD	8	C1galt1c1
CM043853.1	207465579	207465579	PSUN_71969-RA	0.15	SD	20	Psun_71969-Ra
CM043853.1	207504919	207504919	OR4C45	0.52	SD	8	Or4c45
CM043853.1	207674783	207674783	OR4X2	9.23	SD	38	Or4x2
CM043853.1	207788025	207788025	PSUN_71972-RA	7.74	SD	36	Psun_71972-Ra
CM043853.1	207841592	207841592	PSUN_71974-RA	7.71	SD	20	Psun_71974-Ra
CM043853.1	207874132	207874132	PSUN_71975-RA	1.4	SD	8	Psun_71975-Ra
CM043853.1	207966378	207966378	PSUN_71976-RA	4.43	SD	36	Psun_71976-Ra
CM043853.1	208008342	208008350	Fnbp4	7.45	SD	38	Fnbp4
CM043853.1	208053979	208053979	Agbl2	7.01	SD	36	Agbl2
CM043853.1	208095498	208095498	PSUN_71977-RA	6.95	SD	14	Psun_71977-Ra
CM043853.1	208128373	208128373	C1qtnf4	0.78	SD	20	C1qtnf4
CM043853.1	208140531	208140531	Kbtbd4	5.75	SD	32	Kbtbd4
CM043853.1	208161925	208161925	PSUN_71978-RA	1.01	SD	14	Psun_71978-Ra
CM043853.1	208363350	208363350	Mybpc3	2.79	SD	8	Mybpc3
CM043853.1	208459257	208459257	snrpc	6.53	SD	20	Snrpc
CM043853.1	208688557	208688557	LRP4	6.65	SD	32	Lrp4
CM043853.1	208790369	208790369	PSUN_71988-RA	2.76	SD	20	Psun_71988-Ra
CM043853.1	208817752	208817752	Ckap5	3.99	SD	20	Ckap5
CM043853.1	208885638	208885638	Arhgap1	1.92	SD	38	Arhgap1
CM043853.1	208926390	208926390	Harbi1	0.39	SD	36	Harbi1
CM043853.1	208964998	208964998	PSUN_71989-RA	0.43	SD	14	Psun_71989-Ra
CM043853.1	208994887	208994887	Ambra1	4.96	SD	20	Ambra1
CM043853.1	209146969	209146969	Chrm4	6.88	SD	36	Chrm4
CM043853.1	209361845	209361845	PSUN_71995-RA	1.89	SD	32	Psun_71995-Ra
CM043853.1	209530107	209530107	Phf21a	6.63	SD	38	Phf21a
CM043853.1	209578321	209578321	Pex16	4.03	SD	8	Pex16
CM043853.1	209789495	209789495	PSUN_71998-RA	7.18	SD	20	Psun_71998-Ra
CM043853.1	209809532	209809532	Chst1	4.44	SD	8	Chst1
CM043853.1	210119950	210119950	Syt13	0.58	SD	20	Syt13
CM043853.1	210306851	210306851	PSUN_72001-RA	8.92	SD	38	Psun_72001-Ra
CM043853.1	210352659	210352659	PSUN_72003-RA	5.03	SD	20	Psun_72003-Ra
CM043853.1	210550304	210550304	PSUN_72005-RA	6.78	SD	20	Psun_72005-Ra
CM043853.1	210668542	210668542	PSUN_72009-RA	2.6	SD	36	Psun_72009-Ra
CM043853.1	210791188	210791188	PSUN_72011-RA	7.6	SD	8	Psun_72011-Ra
CM043853.1	210830260	210830265	Alx4	17.09	SD	8	Alx4
CM043853.1	211001939	211001939	sumo2	3.15	SD	20	Sumo2
CM043853.1	211267659	211267659	PSUN_72014-RA	2.7	SD	20	Psun_72014-Ra
CM043853.1	211271423	211271423	PSUN_72015-RA	3.62	SD	8	Psun_72015-Ra
CM043853.1	211572404	211572404	PSUN_72016-RA	6.49	SD	20	Psun_72016-Ra
CM043853.1	212673562	212673562	HNRNPM	2.63	SD	38	Hnrnpm
CM043853.1	214227634	214227634	PSUN_72017-RA	7.52	SD	8	Psun_72017-Ra
CM043853.1	214391027	214391027	Lrrc4c	6.95	SD	20	Lrrc4c
CM043853.1	217593182	217593182	Rag2	1.7	SD	38	Rag2
CM043853.1	217649393	217649393	TRAF6	5.02	SD	20	Traf6
CM043853.1	217658547	217658547	RPS15A	4.67	SD	32	Rps15a
CM043853.1	217683189	217683195	PSUN_72020-RA	2.04	SD	38	Psun_72020-Ra
CM043853.1	217870337	217870337	Commd9	2.59	SD	14	Commd9
CM043853.1	218355026	218355026	PSUN_72023-RA	3.79	SD	20	Psun_72023-Ra
CM043853.1	218549388	218549388	Pamr1	5.43	SD	14	Pamr1
CM043853.1	219008087	219008087	CASP3	4.75	SD	20	Casp3
CM043853.1	219350284	219350284	ELF5	7.13	SD	38	Elf5
CM043853.1	219465440	219465440	Abtb2	4.89	SD	36	Abtb2
CM043853.1	219544481	219544481	PSUN_72029-RA	2.3	SD	32	Psun_72029-Ra
CM043853.1	219638572	219638572	PSUN_72030-RA	0.58	SD	20	Psun_72030-Ra
CM043853.1	219777976	219777976	PSUN_72031-RA	3.33	SD	14	Psun_72031-Ra
CM043853.1	219916119	219916119	FBXO3	2.56	SD	38	Fbxo3
CM043853.1	219957911	219957911	Cd59	2	SD	32	Cd59
CM043853.1	220061173	220061173	PSUN_72034-RA	6.58	SD	38	Psun_72034-Ra
CM043853.1	220331504	220331504	PSUN_72037-RA	1.79	SD	38	Psun_72037-Ra
CM043853.1	220469573	220469573	CSTF3	6.23	SD	14	Cstf3
CM043853.1	220483014	220483014	PSUN_72040-RA	6.32	SD	32	Psun_72040-Ra
CM043853.1	220540475	220540475	PSUN_72042-RA	2.08	SD	32	Psun_72042-Ra
CM043853.1	220589500	220589520	PSUN_72044-RA	13.1	SD	32	Psun_72044-Ra
CM043853.1	220686383	220686383	PSUN_72046-RA	2.21	SD	8	Psun_72046-Ra
CM043853.1	220803151	220803151	Ccdc73	5.82	SD	32	Ccdc73
CM043853.1	220865940	220865940	PGAM1	9.87	SD	14	Pgam1
CM043853.1	220938235	220938235	Wt1	1.18	SD	8	Wt1
CM043853.1	221050828	221050828	PSUN_72049-RA	12.62	SD	20	Psun_72049-Ra
CM043853.1	221251250	221251250	PSUN_72051-RA	8.3	SD	36	Psun_72051-Ra
CM043853.1	221468500	221468500	PAX6	3.54	SD	38	Pax6
CM043853.1	221801458	221801458	DCDC1	1.25	SD	8	Dcdc1
CM043853.1	221831888	221831888	PSUN_72052-RA	1.32	SD	8	Psun_72052-Ra
CM043853.1	222928706	222928706	Kcna4	6.82	SD	8	Kcna4
CM043853.1	224069946	224069946	PSUN_72055-RA	6.05	SD	36	Psun_72055-Ra
CM043853.1	224520649	224520649	PSUN_72056-RA	4.75	SD	32	Psun_72056-Ra
CM043853.1	224563871	224563871	PSUN_72057-RA	3.16	SD	14	Psun_72057-Ra
CM043853.1	224606231	224606231	Kif18a	3.47	SD	8	Kif18a
CM043853.1	224984799	224984799	Bdnf	1.97	SD	20	Bdnf
CM043853.1	225272071	225272071	Ccdc34	1.19	SD	14	Ccdc34
CM043853.1	225363899	225363899	PSUN_72059-RA	6.46	SD	14	Psun_72059-Ra
CM043853.1	225772053	225772053	Slc5a12	1.22	SD	8	Slc5a12
CM043853.1	225878717	225878717	Muc15	5.36	SD	8	Muc15
CM043853.1	226346132	226346139	OR4F15	13.05	SD	8	Or4f15
CM043853.1	226356210	226356210	PSUN_72061-RA	4.95	SD	8	Psun_72061-Ra
CM043853.1	226370567	226370567	OR4F6	1.18	SD	36	Or4f6
CM043853.1	226380744	226380744	OR4F21	13.63	SD	20	Or4f21
CM043853.1	226391935	226391935	OR4K2	7.48	SD	38	Or4k2
CM043853.1	226399689	226399689	OR4K3	2.15	SD	38	Or4k3
CM043853.1	226484449	226484449	OR4F4	1.35	SD	38	Or4f4
CM043853.1	226538833	226538833	OR4F17	1.89	SD	36	Or4f17
CM043853.1	226889903	226889903	PSUN_72063-RA	3.21	SD	14	Psun_72063-Ra
CM043853.1	226930043	226930043	Lpcat4	2.27	SD	20	Lpcat4
CM043853.1	226986837	226986837	PSUN_72064-RA	4.36	SD	8	Psun_72064-Ra
CM043853.1	227016260	227016260	SLC12A6	1.48	SD	36	Slc12a6
CM043853.1	227074372	227074372	Katnbl1	0.09	SD	20	Katnbl1
CM043853.1	227265817	227265817	Aven	2.91	SD	8	Aven
CM043853.1	227722805	227722805	PSUN_72067-RA	1.74	SD	20	Psun_72067-Ra
CM043853.1	227964249	227964249	PSUN_72069-RA	3.22	SD	20	Psun_72069-Ra
CM043853.1	227973404	227973404	LD	2.42	SD	32	Ld
CM043853.1	228429400	228429400	PSUN_72070-RA	2.02	SD	32	Psun_72070-Ra
CM043853.1	229268465	229268465	PSUN_72071-RA	0.34	SD	20	Psun_72071-Ra
CM043853.1	230353604	230353604	PSUN_72073-RA	8.64	SD	8	Psun_72073-Ra
CM043853.1	231228690	231228690	HERV-K104	3.75	SD	20	Herv-K104
CM043853.1	231556178	231556178	Spred1	1.75	SD	32	Spred1
CM043853.1	232212282	232212282	LINC02915	6.08	SD	38	Linc02915
CM043853.1	232475684	232475684	Thbs1	4.14	SD	32	Thbs1
CM043853.1	232758756	232758756	Eif2ak4	10.65	SD	14	Eif2ak4
CM043853.1	232856462	232856462	PSUN_72079-RA	10.51	SD	36	Psun_72079-Ra
CM043853.1	233079433	233079433	INAFM2	1.79	SD	38	Inafm2
CM043853.1	233117518	233117518	Disp2	0.98	SD	32	Disp2
CM043853.1	233230972	233230972	Bahd1	0.13	SD	14	Bahd1
CM043853.1	233240984	233240984	Chst14	2.12	SD	8	Chst14
CM043853.1	233328264	233328264	Rpusd2	19.63	SD	20	Rpusd2
CM043853.1	233362776	233362776	KNL1	1.03	SD	14	Knl1
CM043853.1	233479791	233479791	Gm14137	4.55	SD	32	Gm14137
CM043853.1	233512708	233512708	ZFYVE19	3	SD	14	Zfyve19
CM043853.1	233520428	233520428	PSUN_72091-RA	5.88	SD	8	Psun_72091-Ra
CM043853.1	233593165	233593165	PSUN_72095-RA	2.07	SD	14	Psun_72095-Ra
CM043853.1	233593618	233593618	Vps18	4.44	SD	14	Vps18
CM043853.1	233632592	233632592	DLL4	1.16	SD	38	Dll4
CM043853.1	233914422	233914422	PSUN_72099-RA	15.69	SD	38	Psun_72099-Ra
CM043853.1	233927342	233927342	PSUN_72100-RA	2.76	SD	14	Psun_72100-Ra
CM043853.1	233954911	233954911	PSUN_72101-RA	0.14	SD	38	Psun_72101-Ra
CM043853.1	233961196	233961196	Rtf1	5.7	SD	20	Rtf1
CM043853.1	233990840	233990840	PSUN_72103-RA	2.82	SD	8	Psun_72103-Ra
CM043853.1	234022835	234022835	Itpka	5.15	SD	32	Itpka
CM043853.1	234081691	234081691	Tyro3	0.27	SD	20	Tyro3
CM043853.1	234179196	234179196	Mga	2.96	SD	14	Mga
CM043853.1	234276738	234276738	Mapkbp1	1.68	SD	20	Mapkbp1
CM043853.1	234296995	234296995	Pla2g4b	8	SD	38	Pla2g4b
CM043853.1	234421117	234421117	PSUN_72107-RA	5.07	SD	38	Psun_72107-Ra
CM043853.1	234501258	234501258	PSUN_72108-RA	3.72	SD	36	Psun_72108-Ra
CM043853.1	234705664	234705664	Capn3	6.86	SD	8	Capn3
CM043853.1	234946785	234946785	Stard9	4.43	SD	8	Stard9
CM043853.1	235087176	235087176	PSUN_72112-RA	2.71	SD	32	Psun_72112-Ra
CM043853.1	235097377	235097377	PSUN_72113-RA	13.53	SD	8	Psun_72113-Ra
CM043853.1	235171993	235171993	PSUN_72114-RA	1.94	SD	14	Psun_72114-Ra
CM043853.1	235227197	235227197	Tmem62	3.06	SD	8	Tmem62
CM043853.1	235236340	235236340	PSUN_72116-RA	2.84	SD	8	Psun_72116-Ra
CM043853.1	235344917	235344917	PSUN_72119-RA	2.5	SD	8	Psun_72119-Ra
CM043853.1	235348861	235348861	PSUN_72120-RA	3.66	SD	8	Psun_72120-Ra
CM043853.1	235542101	235542101	Map1a	2.82	SD	14	Map1a
CM043853.1	235601928	235601928	CKMT1A	4.9	SD	38	Ckmt1a
CM043853.1	235623888	235623895	PSUN_72125-RA	2.34	SD	20	Psun_72125-Ra
CM043853.1	235630890	235630890	PSUN_72126-RA	5.89	SD	14	Psun_72126-Ra
CM043853.1	235645990	235645996	PSUN_72127-RA	9.99	SD	14	Psun_72127-Ra
CM043853.1	235742150	235742150	PSUN_72132-RA	2.85	SD	20	Psun_72132-Ra
CM043853.1	235993959	235993959	PSUN_72135-RA	1.79	SD	20	Psun_72135-Ra
CM043853.1	236071962	236071962	Golm2	1.56	SD	36	Golm2
[truncated: 73,787 more rows]
